# Supplementary material for: Systematic analysis of the underlying genomic architecture for transcriptional–translational coupling in prokaryotes
Source: NAR Genom Bioinform. 2022 Sep 27;4(3):lqac074. doi: 10.1093/nargab/lqac074 (PMC9514032; doi:10.1093/nargab/lqac074)
Supplement: lqac074_Supplemental_Files [file lqac074_supplemental_files.zip]

Archive with 3 entries (3 files):
- SupplementaryFile1.xlsx
- SupplementaryFile2.xlsx
- SupplementaryFile3.xlsx
