# Supplementary material for: Systematic analysis of the underlying genomic architecture for transcriptional–translational coupling in prokaryotes
Source: NAR Genom Bioinform. 2022 Sep 27;4(3):lqac074. doi: 10.1093/nargab/lqac074 (PMC9514032; doi:10.1093/nargab/lqac074)
Supplement: lqac074_Supplemental_Files [file lqac074_supplemental_files.zip › SupplementaryFile1.xlsx]

## Sheet: Sheet 1 (Gene_ranking)
Genome	Occurrences
rpoa	1442
rplq	1321
rpsm	1269
rpsk	1201
nusa	1004
infb	901
rpsd	890
nusg	609
rplk	579
yhbc	565
rpla	543
rbfa	441
rpmj	382
sece	380
secy	334
rpob	334
rplo	317
trub	316
mfd	310
infa	302
rpse	290
rpsh	281
rplr	281
rplf	280
rplg	273
pth	272
rplx	268
rpln	260
rple	258
rplp	235
rplb	224
rpsn	223
rpsc	222
rpss	221
rpsq	221
adk	217
rpld	216
rplv	215
rplc	208
rplw	204
rpsl	195
nusb	188
trmh	186
rpl8a	184
rpoz	180
rpmd	178
hema	178
rpsj	169
rplj	166
cyss	166
rpmc	165
trua	163
efp	152
phet	151
rpsi	145
rplm	145
rpll	136
fusa	130
phes	129
rpon	129
prfa	128
map	121
ribf	119
dnag	110
hrca	104
rpso	102
dusb	102
kdsa	102
cbio4	102
rpod	101
soxr	99
fis	97
gmk	96
ihfa	93
tuf	90
leus	89
ycha	86
spot	86
rnc	83
rpoe	82
cyse	82
rps7	81
gltx	80
rpl18e	79
rlmn	79
rpoc	78
rpsg	76
dksa	75
ispf	74
trma	72
hiss	72
rsme	72
alas	72
rpl30e	70
asps	70
grea	70
rpos	69
sirc	67
cpsy	66
tet	66
yacb	66
ispd	66
rpmg	66
rho	64
rpoe1	63
nlpd	63
nrna	62
rpsu	62
card	62
rpoe2	61
lyss	59
nsrr	59
secd	58
rpof	57
fmt	57
sigh	57
ylxp	57
rpl21e	56
grpe	56
dnaj	56
tyrs	56
secf	56
rps2p	55
phob	55
cbiq3	55
yajc	55
hemk1	53
dnak	53
rpsa	53
rimp	52
asp	52
glys	51
hemk	51
recg	51
sun	50
rlud	50
rsc2217	50
pyrh	50
rpme	49
trmu	49
rnr	49
rlub	48
bira	48
rplt	46
yabm	46
rps24e	46
folc	46
prma	45
hemn	45
pria	45
fur	45
asns	44
lrp	44
miaa	44
raia	43
rpst	43
rpoh	42
scpb	42
pnp	42
hemb	42
lepa	41
mraz	41
args	40
trcf	40
phor	39
pilf	39
rps27ae	39
ftsb	38
engd	38
scpa	37
rpop	37
rex	36
cca	36
pros	36
hemd	35
gluq	35
trmd	35
mazg	35
hemc1	34
gidb	34
rpmi	33
rsmh	33
yebc	33
rpl37ae	33
ndk	33
eif2g	32
gatc	32
rimm	32
spxa	32
heme	32
ksga	31
gata	31
amia	31
spoiiaa	31
ftsl	31
pepq	31
dapb	30
nhaa	30
gcpe	29
mgsa	29
iles	29
ftsi	28
mure	28
pepp	28
arob	28
era	27
def	27
iscs	27
rplu	27
rpma	27
rlmb	26
trme	26
lspa	26
cmk	26
tils	26
ruvc	26
aat	25
murd	25
chey8	25
yoeb	25
sura2	25
ftsh	25
ylxr	25
ffh	25
murc	24
yefm	24
coabc	24
nadd	24
hemg	24
prsa	23
mray	23
gatb	23
ptc1	23
rsga	23
pros2	23
eno-2	23
npd	23
prmc	23
murf	22
murg	22
der	22
parb	22
narl	22
mraw	22
degq2	22
mtna	22
ftsw	21
mnma	21
ribc	21
rimi	21
arok	21
rpsb	21
rrmj	21
gds-1	21
nrdr	21
tal	20
ftsz	20
sers	20
rpe2	20
heml	20
tsf	20
vals	20
aroc	20
nudb	20
metk	20
cyss1	20
ychq	20
pyrg	19
para	19
thrs	19
rsfs	19
glmu	19
arod	19
pcnb	19
pcc1	19
higb	18
sela	18
rpl9	18
yugp	18
cysg	18
ypjh	18
folk	18
gapa	18
hpt	18
yjeb	18
sure	17
rpoa1	17
sps1	17
cdsa	17
aroe	17
gida	17
argr	17
rpsp	17
rpls	17
infc	17
rpol	16
glya	16
ftsq	16
trud	16
hemc	16
obge	16
ypjd	16
eno	16
glyq	16
ychf	16
comeb	16
recn	16
dinj	16
yafq	16
rps11	16
rps13	16
sirb1	16
udk	16
pcra	16
reco	15
higa	15
ftsa	15
mura	15
yqgfc	15
ygdd	15
rps13p	15
rps11p	15
miab-2	15
marr	15
rsep	15
dxr	15
frr	15
cbio	15
ppa	15
reca	15
srpr	15
yjfh	15
rpom-1	15
ybey	14
rps6e	14
isca	14
rluc	14
pcm	14
rpl13p	14
rps9p	14
thyx	14
thi80	14
upps	14
ylxq	14
ptsh	14
tufa	14
ispg	14
rpok	13
xerd	13
rps4p	13
hflx	13
trps	13
panc	13
ubie	13
flhf	13
rpl17	13
gcva	13
nfo	13
pbp2	13
uvra	13
lepb	12
aroq	12
rlic	12
prfb	12
dho	12
rpoa2	12
rpib	12
rpmf	12
ylxs	12
serb	12
phoh	12
mucc	12
laci	12
tage	12
sua5	11
rara	11
tatd	11
kdgk	11
rpsr	11
coax	11
panb	11
ygih	11
dnaj2	11
flia3	11
hprk	11
ada	11
acrb	10
trmj	10
gnpta	10
accb	10
msba_2	10
holb	10
liga	10
yhby	10
gcp	10
ypjg	10
polc	10
purh	10
isph	10
flim	10
flia	10
mnmc	10
rpl36	10
rpoc2	10
rpl11	10
rpl1	10
rnhb	10
rlmm	10
yabc	10
vacb	10
glns	10
imp4	10
rpl12ab	10
rps12p	10
rps1a	10
xylb	10
ymfb	9
perm2	9
accc	9
pqql	9
typa	9
rada	9
prs	9
yacp	9
dut	9
argh	9
rsua	9
cymr	9
argc	9
argj	9
argb	9
ppnk	9
acpp	9
flhg	9
lpxb	9
phea	9
rbsv	9
rpe	9
xsea	9
ddlb	9
ribh	9
nagc	9
dead	9
rpl13	9
rps9	9
gshb	9
apt	9
pyrd	8
ygde	8
smpb	8
fba	8
hima	8
tufb	8
acps	8
argf	8
ctp	8
rpir	8
rnha	8
dxs	8
magiii	8
ftsx	8
trmb	8
sera	8
pip	8
dnae	8
sufb	8
rpoc1	8
cara	8
rpl18	8
xseb	8
ilva	8
fuca	8
rps4	8
pfdb	8
psma	8
rpob2	8
rpob1	8
glpr	8
plsx	7
nodt	7
lold	7
phop	7
ate	7
murb	7
lola	7
iscr	7
exbb3	7
rpl11p	7
dnab	7
recj	7
dtd	7
iclr	7
pabb	7
yazb	7
argd	7
rsea	7
proc	7
lon	7
deoc	7
metg	7
prob	7
hisd	7
trka	7
ftsj	7
rs11	7
rpl22	7
tlyc	7
ribd	7
lpxc	7
folk_1	7
ruvb	7
ntpa	7
mtap	7
dpra	7
putp	7
mrea	7
fabz	6
nspc	6
ddl	6
tuf-1	6
rps17	6
iscu	6
sspa	6
kdsb	6
lppb	6
rpli	6
rimj	6
sohb	6
pand	6
yrzl	6
mcsb	6
nifa	6
enga	6
pdxj	6
rplga	6
sul	6
mrnc	6
alaxm	6
yfic	6
nhad	6
prop	6
hola	6
proa	6
kefbc	6
clpp	6
ispa	6
rpsz	6
atpa	6
gals	6
chew4	6
chea2	6
thie	6
thid	6
fabd	6
aroa	6
hisa	6
pnpa	6
nifs	6
lpxd	6
gap	6
rpl15	6
rps5	6
rpl6	6
rps8	6
rpl24	6
rpl14	6
rsmb	6
ched	6
obg	6
nifu	6
ribe	6
pyrf	6
mgte	6
nrdg	6
ruva	6
eif6	6
purb	6
spoiiij	6
ylxrq	6
tyra	6
ldh3	6
rsmc	6
rps19e	6
rrp42p	6
rrp41p	6
rps7p	6
cls	6
gcvt	6
sunl	6
rmuc	5
kdpe	5
cdd	5
glpx	5
bglx	5
ycfc	5
exbd3	5
uvrd	5
spovc	5
ctsr	5
mcsa	5
acrd1	5
thdf	5
gloa	5
yqeh	5
pabc	5
azlc	5
nth	5
plsc	5
panf	5
tlya	5
mvin1	5
rlua	5
fliy	5
ycfv	5
atph	5
chew	5
cbio1	5
rseb	5
lpxa	5
rpmb	5
sufc	5
hish	5
hemn_2	5
rl17	5
rs13	5
rpl5	5
rpl29	5
rpl16	5
rps3	5
rps19	5
rpl2	5
rpl23	5
rpl4	5
rpl3	5
flha	5
flhb	5
flir	5
rbga	5
chec2	5
ruma	5
ahcy	5
fabg	5
hslv	5
yadb	5
sirb2	5
cspr	5
poxa	5
cysb	5
ham1	5
yabf	5
rpl31e	5
rpl39e	5
pdcd5	5
rnp2	5
rps8e	5
sece1	5
hli3	5
rpl31	5
cbpe	5
pppl	5
merr	4
atpb	4
trx	4
lpxk	4
msba	4
ftse	4
rpsf	4
smta	4
clpc	4
yaco	4
accc1	4
smc	4
rnpa	4
bmpd	4
rela	4
paba	4
trua1	4
gntp3	4
yrrc	4
cbiq	4
gida2	4
mutl	4
gpmm	4
gdha	4
olsa	4
ptsh-1	4
ntra	4
quea	4
moac	4
atpf	4
pilt	4
dnaj-1	4
hspr	4
kefb	4
hisg	4
mate	4
argg	4
lnt	4
nuoa	4
nuod	4
nuoh	4
nuoi	4
nuoj	4
nuok	4
nuol	4
nuom	4
nuon	4
trpd	4
sufs	4
tuf1	4
rsbv_2	4
uvrb	4
trxb2	4
cbio2	4
ftsy	4
minc	4
grea-2	4
prsa-1	4
grea1	4
pgib	4
ribb	4
clpb	4
rapa	4
perm	4
rpsu3	4
fusa-3	4
rps2	4
tage1	4
dnax	4
fold	4
prkc	4
psts	4
yhck	4
rnp3	4
radc	4
nifuch1	4
pepf	4
phoq	4
dps	4
leua_2	4
divic	4
hslu	4
paib	4
ubia	4
glus	4
ntha	4
omph	3
hscb	3
hsca	3
glnd	3
pilz	3
xcpw	3
kdta	3
tyrr	3
pgsa-1	3
gatd	3
rpmh	3
grs1	3
pdhd	3
yrzb	3
yrrk	3
folb	3
yacl	3
yrvo	3
yazc	3
spo0h	3
yfib	3
para2	3
ilve1	3
rhle	3
rpme2	3
lysr	3
uvrc	3
tgt	3
ppdk	3
atpd	3
atpe	3
accd	3
secg	3
cbpa	3
pal	3
atpc	3
rpobc	3
hisb	3
hisi	3
omp1	3
hisc	3
lysa	3
nifr	3
ilvc	3
ilvi	3
miab	3
nuob	3
ycfu	3
lexa	3
ruvx	3
tdk	3
sufd	3
hisf	3
pgi	3
hemn_1	3
prpc	3
smf	3
flip	3
trua-2	3
tsnr	3
carb	3
pnuc	3
baca	3
nikr	3
dgka	3
deob	3
ppsa	3
tuf-2	3
mnme	3
puur1	3
rpsu2	3
pild	3
iscr-2	3
nifs-2	3
mtab	3
greb	3
hflk	3
cynt	3
thrb	3
tage2	3
glpg	3
glng	3
glnl	3
pfkb	3
siga	3
hsp33	3
rpl	3
pona	3
rpl15e	3
pura	3
rps27e	3
rpl44e	3
maf	3
selb	3
oxyr	3
rpmj1	3
hfq	3
ycfd	3
rlue	3
xth	3
rpsa1	3
zur	3
spxa.1	3
muri	3
trmf	3
glgd	3
sfca	2
sfsa	2
xcpx	2
mbp-like	2
trxb	2
ctc	2
yabk	2
acre	2
ispdf	2
infa2	2
ybgc	2
eda	2
pdha	2
pdhb	2
pdhc	2
pbpb	2
disa	2
ypjh3	2
yjdi	2
yack	2
bglg	2
ybaf	2
rpmgb	2
trpe	2
glnr	2
rpik	2
sdha	2
rlpb	2
mucd	2
mucb	2
fabf	2
hup	2
bmpa-2	2
napa_1	2
napa-1	2
rlme	2
plsy	2
nudf	2
slyd	2
tolb	2
atpg	2
pfs	2
this	2
arog	2
flih	2
flig	2
flif	2
hcra	2
rrf2	2
ompr	2
rub	2
nuoc	2
nuoe	2
nuof	2
nuog	2
rrf	2
cbf1	2
coda	2
trpa	2
trpb	2
yabo	2
yqht	2
yqhy	2
hemy	2
rl15	2
rs5	2
rl18	2
rl6	2
rs8	2
rl5	2
rl24	2
rl14	2
rs17	2
rl29	2
rl16	2
rs3	2
rl22	2
rs19	2
rl2	2
rl23	2
rl4	2
rl3	2
yvye	2
def1	2
thin	2
lytr	2
topa	2
cody	2
rpod2	2
chec	2
fliq	2
chey	2
flil	2
flge	2
hemz	2
mine	2
mind	2
trua2	2
rpsd2	2
trua_2	2
rpsd1	2
cheb2	2
cbio3	2
ispe	2
yice	2
pyrr	2
pcl1	2
fadd2	2
sdrd	2
riba	2
glms	2
ribba	2
virb4	2
virb9	2
virb11	2
pdxt	2
para1	2
yddm	2
tusb	2
tusc	2
tusd	2
yheo	2
oxaa	2
mtnn	2
degv.4	2
atob	2
sirb	2
repa	2
lpta	2
yaet	2
asnc	2
fdx-1	2
iscx	2
ycio	2
succ	2
rpl30	2
rps14	2
rpoe'	2
rpoe''	2
rpl43e	2
kae1	2
spt4	2
tif2c	2
rpl18a	2
mscs5	2
carb (pyra)	2
bioa	2
edd	2
mqo	2
acs	2
asp3	2
grea2	2
ycfi	2
ahrc	2
rpsa-1	2
cheb	2
wcaj	2
lipl31	2
mesj	2
rps10p	2
rplp0	2
dfp	2
gate	2
folp	2
hflb	2
if-2	2
rpmg-1	2
sunt	2
wcaa3	2
rpmg-2	2
crr	2
hsds	2
mnua	2
rmsb	2
xerc	2
rpme1	2
yeak	2
dnaj1	2
act	2
cysm	2
hflc	2
dsba	2
gfo	2
cysga/hemd	2
mazg_1	2
rpl7ae	2
phou	2
ptsb1	2
ptsb2	2
ptsa	2
ptsc	2
pepp.2	2
eep	2
daga	2
rps20	2
gyra	2
rspn	2
lolce	1
baf	1
rpmg1	1
cyse-2	1
iscs-3	1
fdx	1
tadc	1
tadb	1
tada	1
xcpv	1
spooj	1
soj	1
atzf	1
gspg	1
gspk	1
ybea	1
vick	1
vicr	1
gcad	1
phpa	1
degt	1
yidc	1
fabh	1
ntrb	1
ntrc	1
rpoz1	1
dusc	1
fleq	1
iscs1	1
rae1	1
fola	1
yacf	1
yacm	1
yybe1	1
clpc1	1
ypjg1	1
rese	1
resd	1
resc	1
resb3	1
resa	1
yybe	1
gntp-3	1
spou1	1
sela1	1
bsha	1
bshb	1
yrzc	1
rnhiii	1
sig70	1
mala	1
malr	1
malp	1
malq	1
yrrb	1
iscsa	1
narh	1
ecfa1	1
ecfa2	1
rpoh1	1
alda	1
rp1f	1
rnpo	1
bar	1
pola	1
yqgf	1
gpmi	1
pgm	1
citb	1
bph2	1
lep	1
sige	1
el-g	1
el-tu	1
ytqi	1
rncs	1
yrba	1
relc	1
prib	1
arsh	1
arsr	1
mucb/rseb	1
cuta	1
tig	1
clpx	1
rimo	1
recx	1
apu	1
acyp	1
buk	1
ptb	1
moaa	1
atpk	1
atpi	1
spea	1
ftna	1
dfx	1
cysk	1
atpf'	1
cvpa	1
glya1	1
thih	1
thig	1
thif	1
dape	1
guab	1
hydd	1
hydc	1
hydb	1
hyda	1
hish-2	1
hisf-2	1
trmi	1
rply	1
chea	1
chev	1
lpxh	1
cdtc	1
cdtb	1
cdta	1
pept	1
fus	1
htra	1
rnd	1
rpljl	1
yaem	1
trpc	1
trpgd	1
mete	1
arof	1
sspb	1
narx	1
gsha	1
mety	1
trpf	1
fusa2	1
acca	1
yabn	1
trub_1	1
trub_2	1
infa_1	1
prla	1
mdhc	1
ltua	1
phnp	1
artj	1
rbsu	1
hemn1	1
rsbv2	1
rpl10	1
rps1	1
rl11	1
rl1	1
rl10	1
rl7	1
rs1	1
tala	1
infa1	1
eraa	1
mfda	1
ptha	1
rpia	1
rfba	1
spovd	1
rspd1	1
spoiiiaa	1
spoiiiab	1
spoiiiac	1
spoiiiad	1
spoiiiae	1
spoiiiaf	1
spoiiiag	1
spoiiiah	1
spoivb	1
spo0a	1
chew2	1
flgd	1
flik	1
flij	1
flii	1
flie	1
flgc	1
flgb	1
fabg2	1
fabi	1
fabh1	1
fapr	1
sps	1
def2	1
thif2	1
hiss1	1
spoiip	1
gpr	1
rng	1
cbiq1	1
spou3	1
ftsh3	1
yabt	1
spoiie	1
fhs	1
rpsd_2	1
grea_2	1
rpod1	1
cbiq2	1
grea3	1
glga	1
ddla	1
yrvn	1
rpmga	1
yhav	1
prlf	1
sdrd1	1
bett2	1
gbsa	1
bett1	1
fmu	1
mihf	1
pyrc	1
pyrb	1
aroe1	1
yceg	1
entd	1
norm	1
manp	1
pepq1	1
rpos.2	1
vapi	1
murc2	1
h16_a2309	1
h16_a2310	1
tpm	1
trka-n	1
thii	1
fusa-1	1
cora1	1
ssb	1
kad	1
rho2	1
hemh	1
virb1	1
virb2	1
virb5	1
virb6	1
virb7	1
virb8	1
virb10	1
kika	1
fusa_2	1
tuf_1	1
ald	1
muts	1
pgsa	1
probable rbfa	1
probable nusa	1
rumb	1
yidz	1
mdtl	1
mura1	1
murab	1
rimi2	1
galr2	1
galt	1
gale3	1
gatb2	1
zurr	1
mdea1	1
panc1	1
parc	1
pare	1
pbpa	1
jag	1
lldp	1
lldr	1
lldd	1
trml	1
yafo	1
yafn	1
dinp	1
lafu	1
laft	1
lafs	1
laff	1
hepa	1
holc	1
pepa	1
seca1	1
dam	1
tnpx	1
rplq1	1
rpsk1	1
rpsm1	1
rplq2	1
rpsk2	1
rpsm2	1
yibk	1
ndh	1
fusa1	1
tufb2	1
ihaf	1
purm	1
ddl/ftsq	1
ihfa-1	1
yrdc	1
metk-1	1
ptsi	1
lptb	1
lptc	1
kdsc	1
kdsd	1
yicc	1
gale	1
uge	1
wbjb	1
gnnb	1
gnna	1
lpxa-1	1
fabz-2	1
lole	1
cyse-1	1
chew64h-2	1
mcp40h-14	1
rlml	1
srtn	1
yqey	1
rpsu-2	1
hise	1
hisgs	1
algh	1
amib	1
glne	1
rps21	1
sucd	1
yhdt	1
mscl	1
rrmb	1
cpxa	1
cpxr	1
gntr	1
rpb4	1
rps31e	1
rpl37ar	1
mscs	1
rpl21r	1
arfb	1
ampr	1
ftsh_2	1
pssa	1
crds	1
cdrr	1
spot1a	1
spot1b	1
flin	1
rps12	1
tage3	1
galu	1
aspa	1
peta	1
petb	1
fbch	1
hypa	1
pyre	1
folk_3	1
puna	1
spo0j	1
ybhe	1
frvr	1
pp2c	1
asp23	1
coae	1
rpe1	1
gmk1	1
secy1	1
bgla4	1
bglp	1
coaa	1
dus2	1
hsp	1
yihf	1
lftr	1
ygca	1
pkne	1
purd	1
lola-1	1
chea-1	1
rpsa-2	1
hisf-1	1
rlud2	1
hpt2	1
hslr	1
ltrb	1
ispu	1
yfhq	1
rpoe-1	1
rpoe-2	1
tfx	1
rpl12p	1
rpl1p	1
rpl37a	1
sen2_1	1
gimc	1
rpc10	1
rpl43a	1
nusa_1	1
nusa_2	1
ftsz_1	1
sss1	1
rps6a	1
meng	1
rpb10	1
rpmk	1
rpsx	1
vorc	1
vorb	1
vora1	1
vora2	1
cysg2	1
coba/hemd	1
ypdf	1
thrc	1
hom	1
ccsb	1
gpmb	1
gadb	1
alr	1
cyss2	1
ugpc	1
ugpb	1
ugpe	1
ugpa	1
dinf	1
dinb	1
if-1	1
msra	1
rpmg/rpl33	1
rpml	1
metg (mets)	1
hsdm	1
hsdr	1
trxa	1
gpsa	1
vlpc	1
nagb	1
glyqs	1
nagb2	1
l33	1
rpsj/nuse	1
rpmg2	1
cysa	1
hisp	1
hist	1
mte1	1
lig	1
nla19	1
ahbb	1
rpmj2	1
glns1	1
pgpa	1
nhs	1
isph/rpsa	1
ktrb1	1
lysr5	1
m1-274	1
args1	1
m1-291	1
mipp	1
glna3	1
glnr1	1
ynbb	1
spovk	1
sana	1
m1_3147	1
pbpf	1
pcmt	1
muts3	1
m1_3154	1
cote	1
ywqm	1
ywrf	1
m1_3226	1
m1_3227	1
m1_3228	1
sigw9	1
dnad	1
acka	1
hbd2	1
ftsh5	1
m1_3235	1
rese5	1
resd3	1
spmb	1
spma	1
dacb	1
sirb3	1
ycjc	1
argt	1
aidb	1
trmh3	1
yjah	1
hupa	1
ilvr	1
trer	1
bcr1	1
glob	1
lysu	1
neua	1
exsb	1
qued	1
gltx_1	1
glna	1
ugpq	1
rlmh	1
tuf_2	1
vv0396	1
hd1953	1
y4016	1
ecs3950	1
sty3389	1
bfl058	1
hd1463	1
t3205	1
sueb	1
ftsw2	1
sepf	1
rne	1
bmr	1
narp	1
pgsa2	1
pgsa3	1
odhi	1
weca	1
argr2	1
arok_1	1
pilw	1
yfgl	1
sdia	1
bamb	1
rlmg	1
dnaj.2	1
rpoh2	1
mpra	1
mprb	1
secy.2	1
mnmg	1
rsmg	1
ecfe	1
pez	1
clps	1
yhfa	1
paae	1
vars	1
insb	1
insa	1
rpll-b	1
sctu	1
sctv	1
lema	1
yciq	1
pena	1
qseb3	1
tif2	1
rpll2	1
rmpj	1
srra	1
ssrb	1
trmfo	1
creb	1
crec	1
cred	1
trwi	1
pth1	1
suhb	1
arsc	1
paab	1
race	1
if2	1
coad	1
rsmd	1
kgua	1
pknb	1
if1	1
tmk	1
aroa1	1
lytd	1
dnan	1
comx	1
blpx	1
blpy	1
blpz	1
stk1	1
cbpd	1
veg	1
dnac	1
comfc	1
comfa	1
dnai	1
vrar	1
yvqf	1
stp	1
cvfa	1
glpf.1	1
glpa	1
glpk	1
cysr	1
bglc	1
fruk	1
frua	1
glka1	1
thya	1
cpsy2	1
dnaj3	1
tri	1
rps2ab	1
rps9ab	1
rpl13ab	1
rps11ab	1
rps4ab	1
rps13ab	1
rps12ab	1
tfe	1
rpom-like	1
rpl10e	1
rpl1ab	1
rpl11ab	1
hli	1
psbt	1
psbb	1
sll1786	1
sll1124	1
sll1123	1
sll1121	1
sll1120	1
ntry	1
trkh	1
dusa	1
ampc	1
flgea	1
flge3	1
nusg3	1
rpoe6	1
spou2	1
rpl26e	1
nusa-2	1
thie1	1
purl	1
mat	1
fni	1
ligt	1
glgc	1
csra	1
nade2	1
rps10	1
folk-2	1
pdxh	1
slya	1
glmm	1
motb	1
guma	1
rama	1
p35	1
p15b	1
yijd	1

## Sheet: Sheet 2 (Functional_ranking)
Function	Occurrences
DNA-directed RNA polymerase subunit alpha	1663
50S ribosomal protein L17	1462
30S ribosomal protein S11	1453
30S ribosomal protein S13	1412
transcription elongation factor NusA	1014
30S ribosomal protein S4	992
translation initiation factor IF-2	980
50S ribosomal protein L11	662
50S ribosomal protein L1	610
ribosome-binding factor A	494
50S ribosomal protein L36	487
50S ribosomal protein L15	432
preprotein translocase subunit SecE	430
transcription termination factor	418
transcription-repair coupling factor	417
preprotein translocase subunit SecY	356
tRNA pseudouridine synthase B	336
50S ribosomal protein L18	331
30S ribosomal protein S5	330
30S ribosomal protein S8	325
50S ribosomal protein L6	324
peptidyl-tRNA hydrolase	321
50S ribosomal protein L24	308
50S ribosomal protein L5	306
50S ribosomal protein L14	302
translation initiation factor 1, IF-1	296
50S ribosomal protein L16	268
30S ribosomal protein S14	263
30S ribosomal protein S17	258
30S ribosomal protein S19	257
50S ribosomal protein L2	253
30S ribosomal protein S3	252
50S ribosomal protein L22	251
50S ribosomal protein L4	250
adenylate kinase	243
50S ribosomal protein L3	242
50S ribosomal protein L23	238
50S ribosomal protein L29	238
30S ribosomal protein S12	220
cysteinyl-tRNA synthetase	218
50S ribosomal protein L30	214
DNA-directed RNA polymerase subunit beta	210
30S ribosomal protein S7	199
30S ribosomal protein S10	196
50S ribosomal protein L7AE	194
glutamyl-tRNA reductase	194
putative transcriptional regulator	193
50S ribosomal protein L10	191
DNA-directed RNA polymerase subunit omega	188
transcription antitermination protein	187
tRNA guanosine-2'-O-methyltransferase	185
transcription termination factor, NusB	184
50S ribosomal protein L13	167
phenylalanyl-tRNA synthetase subunit beta	164
tRNA-pseudouridine synthase i	159
elongation factor G	154
elongation factor P	152
30S ribosomal protein S9P	147
50S ribosomal protein L7/L12	146
phenylalanyl-tRNA synthetase subunit alpha	141
DNA-directed RNA polymerase subunit beta/beta'	139
transcriptional regulator	134
peptide chain release factor 1	131
ABC transporter	128
DNA primase	127
MerR family transcriptional regulator	121
methionine aminopeptidase, type I	120
riboflavin kinase/FMN adenylyltransferase	120
30S ribosomal protein S15	116
integration host factor subunit alpha	110
N5-glutamine S-adenosyl-L-methionine-dependent methyltransferase	110
elongation factor Tu	110
tRNA-dihydrouridine synthase B	104
RNA polymerase, sigma 70 (sigma D) factor	101
3-deoxy-D-manno-octulosonic acid 8-P synthetase	101
guanylate kinase	101
global DNA-binding transcriptional dual regulator	98
leucyl-tRNA synthetase	97
glutamyl-tRNA synthetase	95
RNA polymerase sigma-54 factor	92
50S ribosomal protein L33	87
transcriptional repressor NsrR	86
bifunctional (p)ppGpp synthetase II/ guanosine-3',5'-bis pyrophosphate 3'-pyrophosphohydrolase	85
RNase III	83
LysR family transcriptional regulator	82
RNA polymerase, sigma-24 subunit, ECF subfamily	82
23S rRNA methyltransferase	79
transcription elongation factor GreA	79
30S ribosomal protein S21	78
chaperone protein DnaJ	77
DNA-directed RNA polymerase subunit beta prime	76
ribosome-associated heat shock protein	76
2-C-methyl-D-erythritol 2,4-cyclo diphosphate synthase	76
heat-inducible transcription repressor	76
RNA polymerase-binding protein DksA	75
RNA polymerase sigma factor RpoD	75
aspartyl-tRNA synthetase	74
RNA methyltransferase, RsmE family	73
2-C-methyl-D-erythritol 4-phosphate cytidylyltransferase	73
Alanyl-tRNA synthetase	72
50S ribosomal protein L31	71
DNA-directed RNA polymerase	71
histidyl tRNA synthetase	71
30S ribosomal protein S1	71
invasion gene expression up-regulator SirB	69
lysyl-tRNA synthetase	67
RNA polymerase factor sigma-70	66
CarD family transcriptional regulator	66
transcription termination factor rho (ATP-dependenthelicase rho)	64
RNA polymerase Rpb4	63
phosphoesterase RecJ domain protein	62
50S ribosomal protein L30E	62
methionyl-tRNA formyltransferase	61
putative outer membrane lipoprotein	61
DNA-directed RNA polymerase subunit E, RpoE2	61
winged helix family two component transcriptional regulator	60
protein-export membrane protein SecD	59
DNA-binding transcriptional repressor FabR	57
cobalt transport protein	57
serine acetyltransferase	57
tyrosyl-tRNA synthetase	56
folylpolyglutamate synthase	56
protein-export membrane protein SecF	56
chaperone GrpE	55
preprotein translocase subunit YajC	55
ribosome maturation factor RimP	54
chaperone protein DnaK	54
integral membrane sensor signal transduction histidine kinase	53
uridylate kinase	53
ribonuclease R	53
polynucleotide phosphorylase/polyadenylase	52
ribosomal large subunit pseudouridine synthase C	52
30S ribosomal protein S2P	51
ATP-dependent DNA helicase RecG	51
prolyl-tRNA synthetase	50
glycyl-tRNA synthetase beta subunit GlyS	50
23S rRNA (guanosine-2'-O-)-methyltransferase	50
GatB/Yqey domain protein	50
30S ribosomal protein S24e	50
50S ribosomal protein L21E	48
RsuA family pseudouridine synthase	48
LSU ribosomal protein L20p	46
asparaginyl-tRNA synthetase	46
DNA-directed RNA polymerase subunit H	46
delta-aminolevulinic acid dehydratase	46
oxygen-independent coproporphyrinogen III oxidase	46
ribosomal protein L11 methyltransferase	45
polysaccharide transporter	45
30S ribosomal protein S20	45
biotin--acetyl-CoA-carboxylase ligase	44
tRNA isopentenyltransferase	44
arginyl-tRNA synthetase	43
FUR family transcriptional regulator	43
sun protein	42
ribosomal subunit interface protein	42
Leucine-responsive regulatory protein	42
RNA polymerase factor sigma-54	42
tRNA (5-methylaminomethyl-2-thiouridylate)- methyltransferase	41
porphobilinogen deaminase	41
GTP-dependent nucleic acid-binding protein EngD	41
GTP-binding membrane protein	40
protein mraZ	40
redox-sensing transcriptional repressor Rex	40
DNA-directed RNA polymerase subunit P	40
heat-inducible transcription repressor HrcA	39
bifunctional riboflavin kinase/FMN adenylyltransferase	39
50S ribosomal protein L37Ae	39
segregation and condensation protein A	38
uroporphyrinogen decarboxylase	38
ribose-phosphate pyrophosphokinase	37
30S ribosomal protein S27AE	37
cell division protein FtsB	36
tRNA nucleotidyltransferase	36
tRNA (guanine-N1)-methyltransferase	36
glutamyl-Q tRNA(Asp) synthetase	35
MazG family protein	35
N-acetylmuramoyl-L-alanine amidase	35
serine O-acetyltransferase	34
uroporphyrinogen iii synthase hem4	34
glutamyl-tRNA(Gln) amidotransferase subunit A	34
methyltransferase GidB	34
30S ribosomal protein S2	34
isoleucyl-tRNA synthetase	34
LSU ribosomal protein L35p	33
XRE family transcriptional regulator	33
translation initiation factor IF-1	33
ribulose-phosphate 3-epimerase	33
50S ribosomal protein L21	33
50S ribosomal protein L27	33
16S rRNA processing protein RimM	33
Xaa-Pro dipeptidase	33
glutamyl-tRNA(Gln) amidotransferase subunit C	32
tRNA modification GTPase TrmE	32
nucleoside diphosphate kinase/apyrimidinic endonuclease/3'-phosphodiesterase	32
cytidylate kinase	32
transcriptional regulator Spx	32
protoporphyrinogen oxidase	32
dimethyladenosine transferase	31
ribosomal RNA small subunit methyltransferase H	31
2-amino-4-hydroxy-6-hydroxymethyldihydropteridine pyrophosphokinase	31
cell division protein FtsL	31
putative recombination protein RecB	31
dihydrodipicolinate reductase	30
transcription antitermination protein NusG	30
3-dehydroquinate synthase	30
anti-sigma-factor antagonist	30
pH-dependent sodium/proton antiporter	30
GTP-binding protein Era	29
Preprotein translocase subunit SecE	29
DNA-directed RNA polymerase subunit A'	29
methylglyoxal synthase	29
PpiC-type peptidyl-prolyl cis-trans isomerase	28
gcpE protein	28
ribosomal-protein-alanine acetyltransferase	28
cysteine desulfurase NifS	27
aminopeptidase P	27
GntR family transcriptional regulator	27
dATP pyrophosphohydrolase	27
tRNA(U54)-2-thioribothymidine synthetase	27
peptidoglycan synthetase FtsI	26
UDP-N-acetylmuramoyl-L-alanyl-D-glutamate--2,6-diaminopimelate ligase	26
peptide deformylase	26
2-nitropropane dioxygenase	26
ABC transporter ATP-binding protein	26
lipoprotein signal peptidase	26
crossover junction endodeoxyribonuclease RuvC	26
50S ribosomal protein L25	25
UDP-N-acetylmuramoylalanine--D-glutamate ligase	25
Fis family sigma-54 specific transcriptional regulator	25
subunit of integral membrane ATP-dependent zinc metallopeptidase	25
GTP-binding protein	25
primosome assembly protein PriA	25
signal recognition particle subunit FFH/SRP54 (srp54)	25
S-adenosylmethionine synthetase	25
antitoxin YefM	24
ribosome biogenesis GTPase RsgA	24
DNA-binding transcriptional activator GcvA	24
transcriptional regulator TrmB	24
Prolyl-tRNA synthetase	24
putative nicotinate-nucleotide adenylyltransferase	24
valyl-tRNA synthetase	24
30S ribosomal protein S9	24
leucyl/phenylalanyl-tRNA/protein transferase	23
UDP-N-acetylmuramate--L-alanine ligase	23
glutamyl-tRNA(Gln) amidotransferase subunit beta	23
methionine aminopeptidase	23
phosphopantothenoylcysteine decarboxylase/phosphopantothenate--cysteine ligase	23
shikimate kinase	23
tRNA pseudouridine synthase A	23
3-dehydroquinate dehydratase	23
hypoxanthine-guanine phosphoribosyltransferase	23
release factors RF-1 and RF-2 N5-glutamine methyltransferase	23
cell division protein FtsZ	22
stage 0 sporulation protein J	22
replication restart DNA helicase PriA	22
Ser/Thr phosphatase	22
siroheme synthase	22
two component LuxR family transcriptional regulator	22
16S rRNA m(4)C1402 methyltranserfase	22
trypsin-like serine protease	22
aIF-2BI family translation initiation factor	22
NrdR family transcriptional regulator	22
protein	22
small GTP-binding protein	21
ribosome maturation protein RimP	21
DNA-directed RNA polymerase subunit A''	21
tRNA-specific 2-thiouridylase MnmA	21
glutamate-1-semialdehyde 2,1-aminomutase	21
metal dependent phosphohydrolase	21
tRNA uridine 5-carboxymethylaminomethyl modification enzyme GidA	21
23 S rRNA methyltransferase	21
50S ribosomal protein L32	20
30S ribosomal protein S6	20
UDP-N-acetylmuramoylalanyl-D-glutamyl-2,6-diaminopimelate--D-alanyl-D-alanine ligase	20
phospho-N-acetylmuramoyl-pentapeptide-transferase MraY	20
UDP-N-acetylglucosamine-N-acetylmuramyl- (pentapeptide) pyrophosphoryl-undecaprenol N- acetylglucosamine transferase	20
serine tRNA synthetase	20
ATPase	20
transcription termination factor NusA	20
transcription antitermination protein nusG	20
membrane protein	20
TrmH family RNA methyltransferase	20
DNA-directed RNA polymerase subunit beta'	20
Chorismate synthase	20
geranylgeranyl diphosphate synthase	20
putative Invasion gene expression up-regulator SirB	20
phosphatidate cytidylyltransferase	19
1-deoxy-D-xylulose 5-phosphate reductoisomerase	19
CTP synthetase	19
RNA polymerase dimerization	19
cell cycle protein	19
ParA family protein	19
Holliday junction resolvase-like protein	19
50S ribosomal protein L21e	19
50S ribosomal protein L9P	19
serine/threonine protein kinase with PASTA sensor(s)	19
threonyl-tRNA synthetase	19
iojap	19
UDP-N-acetylglucosamine pyrophosphorylase	19
poly(A) polymerase I	19
uridine kinase	19
S4 domain-containing protein	19
50S ribosomal protein L18e	18
RNA modification enzyme, MiaB family	18
peptidase membrane zinc metallopeptidase	18
group 1 glycosyl transferase	18
enolase	18
30S ribosomal protein S16	18
lipoprotein	18
50S ribosomal protein L19	18
Glyceraldehyde-3-phosphate dehydrogenase (phosphorylating)	18
LacI family transcriptional regulator	18
SpoU rRNA methylase family protein	18
diphthamide biosynthesis protein	17
serine hydroxymethyltransferase	17
beta-lactamase domain-containing protein	17
replicative DNA helicase	17
glycyl-tRNA synthetase subunit alpha	17
nucleic-acid-binding protein implicated in transcription termination	17
GTPase ObgE	17
translation elongation factor Ts	17
Shikimate/quinate 5-dehydrogenase I beta	17
anti-sigma F factor antagonist	17
translation initiation factor IF-3	17
exoribonuclease R	17
polysaccharide biosynthesis family protein	17
aspartate/glutamate/uridylate kinase	17
D-alanine--D-alanine ligase	16
translation elongation factor Tu	16
UDP-N-acetylglucosamine1-carboxyvinyltransferase	16
transcription termination/antitermination factor NusG	16
50S ribosomal protein L12	16
stationary-phase survival protein	16
L-seryl-tRNA selenium transferase	16
ribosome recycling factor	16
cobalt ABC transporter ATP-binding protein	16
arginine repressor ArgR	16
damage-inducible protein J	16
tRNA (uracil-5-)-methyltransferase	16
mevalonate kinase	16
DNA-directed RNA polymerase subunit K	15
DNA recombination and repair protein RecO	15
antitoxin protein HigA	15
peptidase M50	15
polypeptide-transport-associated domain protein, FtsQ-type	15
cell division protein FtsA	15
tRNA(Glu) U13 pseudouridine synthase	15
thymidylate synthase, flavin-dependent	15
thiamine diphosphokinase	15
NAD-dependent DNA ligase	15
phosphoesterase RecJ domain-containing protein	15
DNA polymerase III subunit alpha	15
Inorganic pyrophosphatase	15
recombinase A	15
DNA repair protein RecN	15
glutaminyl-tRNA synthetase	15
peptidoglycan glycosyltransferase	15
signal recognition particle receptor protein	15
DNA-directed RNA polymerase subunit M	15
putative metalloprotease YbeY	14
iron-sulfur cluster assembly accessory family protein	14
ribosomal large subunit pseudouridine synthase	14
TetR family transcriptional regulator	14
L-isoaspartate protein carboxylmethyltransferase type II	14
30S ribosomal protein S11P	14
tryptophanyl-tRNA synthetase	14
pantoate--beta-alanine ligase	14
ribosomal protein HS6-type	14
ComE operon protein 2	14
cell envelope-related transcriptional attenuator	14
translation elongation factor 1a (ef-1a/ef-tu)	14
ABC transporter-like protein	14
1-hydroxy-2-methyl-2-(E)-butenyl 4-diphosphate synthase	14
lipopolysaccharide transport periplasmic protein LptA	14
integral membrane protein	13
tyrosine recombinase xerC	13
Sua5/YciO/YrdC/YwlC family protein	13
acetyl-CoA carboxylase, biotin carboxylase	13
histidinol-phosphate aminotransferase	13
30S ribosomal protein S13P	13
30S ribosomal protein S4P	13
50S ribosomal protein L30e	13
GTP-binding protein HflX	13
30S ribosomal protein S18	13
Porphobilinogen deaminase 1	13
positive regulator of sigma E, RseC/MucC	13
tRNA/rRNA methyltransferase	13
biotin biosynthesis protein BioC	13
acetylglutamate kinase	13
Phosphotransferase system, phosphocarrier protein HPr	13
flagellar biosynthesis regulator FlhF	13
isopentenyl pyrophosphate isomerase	13
coproporphyrinogen III oxidase	13
DNA-(apurinic or apyrimidinic site) lyase 1	13
UvrABC system protein A	13
transcription regulator	12
leader peptidase (signal peptidase I)	12
outer membrane assembly lipoprotein YfgL	12
3-dehydroquinate dehydratase, type II	12
transcriptional regulator protein	12
peptide chain release factor 2	12
23S rRNA C2498 ribose 2'-O-ribose methyltransferase	12
Baf family transcriptional acitvator	12
3-methyl-2-oxobutanoate hydroxymethyltransferase	12
RpiB/LacA/LacB family sugar-phosphate isomerase	12
ABC transporter permease	12
N-acetyl-gamma-glutamyl-phosphate reductase	12
putative translaldolase	12
phosphate starvation-induced protein	12
putative transcriptional accessory protein	12
2-dehydro-3-deoxyphosphooctonate aldolase	12
transcription elongation factor NusA-like protein	12
tox-R activated gene	12
bifunctional DNA-directed RNA polymerase subunit beta/beta'	12
ribosomal biogenesis protein	12
ribonuclease III	11
polynucleotide enzyme with nucleotide triphosphate hydrolase domain	11
TatD-related deoxyribonuclease	11
metallo-dependent hydrolase, subgroup B	11
50S ribosomal protein L13p	11
30S ribosomal protein S9p	11
SsrA-binding protein	11
RNA polymerase sigma-28 subunit FliA/WhiG	11
aminodeoxychorismate lyase	11
putative lipoprotein	11
HPr kinase	11
RNA-binding protein	11
ribonuclease HII	11
sugar kinase	11
DNA-directed RNA polymerase subunit B'	11
PTS IIA-like nitrogen-regulatory protein PtsN	11
septum formation initiator	11
myo-inositol-1(or 4)-monophosphatase	11
multidrug efflux pump acriflavin resistance protein AcrB/AcrD/AcrF	10
tRNA-methyltransferase TrmJ	10
phospho-N-acetylmuramoyl-pentapeptide-transferase	10
acetyl-CoA carboxylase, biotin carboxyl carrier protein	10
ABC transporter ATP-binding protein/permease	10
DNA-directed DNA polymerase	10
50S ribosomal protein L11 methyltransferase	10
Ribosome maturation factor rimP	10
DNA repair protein RadA	10
uroporphyrin-III C-methyltransferase	10
ArsR family transcriptional regulator	10
acyl-phosphate glycerol-3-phosphate acyltransferase	10
DNA-binding/iron metalloprotein/AP endonuclease	10
phosphoribosylaminoimidazolecarboxamide formyltransferase	10
flagellar motor switch protein FliM	10
5-methylaminomethyl-2-thiouridine methyltransferase	10
tRNA (guanine-N(7)-)-methyltransferase	10
putative methylphosphotriester-DNA alkyltransferase and transcriptional regulator	10
23S rRNA C2498 ribose 2'-O-methyltransferase	10
ribosomal RNA small subunit methyltransferase I	10
DNA-directed RNA polymerase subunit E''	10
translation elongation factor G	10
glutathione synthetase	10
exosome complex RNA-binding protein Csl4	10
ribosomal RNA large subunit methyltransferase N	10
ribosomal protein L36	9
diaminopimelate decarboxylase	9
peptidase M16 domain-containing protein	9
PfkB domain protein	9
GTP-binding protein TypA	9
undecaprenyl pyrophosphate synthase	9
deoxyuridine 5'-triphosphate nucleotidohydrolase Dut	9
argininosuccinate lyase	9
putative pseudouridylate synthase specific to ribosomal small subunit	9
transcriptional regulator of cysteine biosynthesis	9
Peptidyl-tRNA hydrolase	9
bifunctional ornithine acetyltransferase/N-acetylglutamate synthase protein	9
ornithine carbamoyltransferase	9
AraC family transcriptional regulator	9
histidyl-tRNA synthetase	9
hydroxymethylbutenyl pyrophosphate reductase	9
putative inorganic polyphosphate/ATP-NAD kinase	9
1-deoxy-D-xylulose-5-phosphate synthase	9
Acyl carrier protein	9
RNA methyltransferase	9
RNA polymerase, sigma 28 (sigma F) factor	9
cobyrinic acid ac-diamide synthase	9
thiamine-phosphate pyrophosphorylase	9
lipid-A-disaccharide synthase	9
chemotaxis protein CheW	9
ribosomal RNA small subunit methyltransferase protein Sun	9
exodeoxyribonuclease VII large subunit	9
threonine dehydratase	9
putative nucleic-acid-binding protein implicated in transcription termination	9
6,7-dimethyl-8-ribityllumazine synthase	9
Glucokinase	9
ribosomal protein L7Ae/L30e/S12e/Gadd45	9
ATP-dependent RNA helicase	9
50S ribosomal protein L7A	9
DNA-directed RNA polymerase subunit E'	9
toxR-activated protein	9
DNA-directed RNA polymerase subunit beta''	9
adenine phosphoribosyltransferase	9
sugar metabolism transcriptional regulator	9
DNA protecting protein DprA	9
AIR synthase related protein	9
dihydroorotate oxidase	8
MotA/TolQ/ExbB proton channel	8
histidinol dehydrogenase	8
16S ribosomal RNA methyltransferase RsmE	8
glycosyl transferase family protein	8
cysteine desulfurase	8
ribosomal protein HS6-type (S12/L30/L7a)	8
fructose-1,6-bisphosphate aldolase	8
D-tyrosyl-tRNA(Tyr) deacylase	8
holo-[acyl-carrier-protein] synthase 1	8
L-seryl-tRNA(Sec) selenium transferase	8
Translation initiation factor 2	8
multidrug ABC transporter ATPase and permease	8
N-acetyl transferase	8
AsnC family transcriptional regulator	8
acetylornithine aminotransferase	8
carboxyl-terminal protease	8
pyrroline-5-carboxylate reductase	8
ribonuclease H	8
RNA-binding S4 domain-containing protein	8
F0F1 ATP synthase subunit alpha	8
HhH-GPD family protein	8
flagellar motor switch protein FliY	8
diguanylate cyclase	8
methionyl-tRNA synthetase	8
cell division protein ftsX	8
malonyl CoA-acyl carrier protein transacylase	8
D-3-phosphoglycerate dehydrogenase	8
bioH protein	8
Trk system potassium uptake protein	8
cysteine desulfurase activator complex subunit SufB	8
DNA-directed RNA polymerase subunit gamma	8
carbamoyl phosphate synthase small subunit	8
exodeoxyribonuclease VII small subunit	8
radical SAM domain-containing protein	8
4-diphosphocytidyl-2-C-methyl-D-erythritol kinase	8
RNA polymerase sigma factor	8
L-fuculose phosphate aldolase	8
tRNA-specific 2-thiouridylase mnmA	8
Radical SAM domain-containing protein	8
prefoldin subunit alpha	8
30S ribosomal protein S7P	8
ribosomal protein L7Ae/L30e/S12e/Gadd45 family protein	8
KpsF/GutQ family protein	8
rRNA methylase	8
major facilitator transporter	8
30S ribosomal protein S27ae	8
prefoldin, beta subunit	8
putative pseudouridylate synthase	8
proteasome subunit alpha	8
phosphate acyltransferase	7
translation initiation Factor 2 (IF-2)	7
outer membrane efflux protein	7
UDP-3-O-[3-hydroxymyristoyl] glucosamine N-acyltransferase	7
lipoprotein release ABC transporter, ATP-binding protein	7
alkaline phosphatase synthesis transcriptional regulatory protein phoP	7
arginyl-tRNA-protein transferase	7
UDP-N-acetylenolpyruvoylglucosamine reductase	7
periplasmic chaperone	7
iron-sulfur cluster assembly transcription factor IscR	7
short-chain dehydrogenase/reductase SDR	7
50S ribosomal protein L11P	7
histidine kinase	7
beta-lactamase	7
Replicative DNA helicase	7
50S ribosomal protein L9	7
sigma-70 family RNA polymerase sigma factor	7
MarR family transcriptional regulator	7
ATP-dependent DNA helicase UvrD/PcrA	7
sigma-54 interacting domain-containing protein	7
GTP-binding protein engA	7
pyridoxine 5'-phosphate synthase	7
p-aminobenzoate synthase subunit I PabB	7
UDP pyrophosphate synthase	7
transcription antiterminator	7
tRNA pseudouridine 55 synthase	7
cobalt ABC transporter permease	7
Na+/H+ antiporter	7
DNA polymerase III subunit delta	7
phosphocarrier protein HPr	7
sodium/hydrogen exchanger	7
anti sigma factor domain containing protein	7
uracil phosphoribosyltransferase	7
histidine triad (HIT) protein	7
anti-sigma H sporulation factor, LonB	7
deoxyribose-phosphate aldolase	7
sensory box histidine kinase	7
pseudouridylate synthase, 23S RNA-specific	7
chaperone protein dnaJ	7
3-phosphoshikimate 1-carboxyvinyltransferase	7
rRNA (uridine-2'-O-)-methyltransferase (23S ribosomal RNA methyltransferase)	7
glyceraldehyde-3-phosphate dehydrogenase	7
glucose-6-phosphate isomerase	7
methyltransferase	7
serine/threonine protein kinase	7
flagellar biosynthetic protein FlhB	7
signal recognition particle-docking protein FtsY	7
riboflavin biosynthesis protein RibD	7
putative PTS IIA-like nitrogen-regulatory protein PtsN	7
putative 23S rRNA C2498 ribose 2'-O-ribose methyltransferase	7
polysaccharide biosynthesis protein	7
seryl-tRNA synthetase	7
translation elongation factor TU	7
methylthioadenosine phosphorylase	7
L-2-hydroxyisocaproate dehydrogenase	7
toxR-activated protein (tagE)	7
Crp/Fnr family transcriptional regulator	7
putative ribosomal protein	7
30S ribosomal protein S8e	7
DNA-directed RNA polymerase subunit N	7
oligoendopeptidase F	7
Na+/solute symporter	7
Cro/CI family transcriptional regulator	7
uridine phosphorylase	7
outer membrane protein	6
beta-hydroxyacyl-(acyl-carrier-protein) dehydratase FabZ	6
lactoylglutathione lyase	6
phosphatase	6
stringent starvation protein A, regulator of transcription	6
3-deoxy-D-manno-octulosonate cytidylyltransferase	6
thioredoxin reductase	6
YbaK/prolyl-tRNA synthetase associated region	6
aspartate 1-decarboxylase	6
translation elongation factor EF-G	6
protein translocase subunit secY/sec61 alpha	6
Fe-S oxidoreductase	6
exopolyphosphatase-like protein	6
NusA antitermination factor	6
translation initiation factor 2	6
McsB	6
50S ribosomal protein L34	6
dihydropteroate synthase	6
ribonuclease MrnC	6
alanyl-tRNA synthetase	6
ribosomal protein L7Ae family protein	6
alanyl-tRNA editing protein AlaX-M	6
transport protein	6
EmrB/QacA subfamily drug resistance transporter	6
gamma-glutamyl phosphate reductase	6
phosphodiesterase	6
Hemolysin A	6
PHP domain-containing protein	6
ATP-dependent Clp protease proteolytic subunit	6
F0F1 ATP synthase subunit B	6
Phosphomethylpyrimidine kinase	6
transmembrane protein	6
1-(5-phosphoribosyl)-5-[(5-phosphoribosylamino)methylideneamino] imidazole-4-carboxamide isomerase	6
MATE efflux family protein	6
pseudouridylate synthase	6
HSP-70 cofactor	6
transcriptional regulatory protein	6
ribosomal RNA small subunit methyltransferase	6
thiamine pyrophosphokinase	6
aldo/keto reductase	6
chemoreceptor glutamine deamidase CheD	6
flagellar biosynthesis protein FlhA	6
putative RNA-binding protein	6
GTPase Obg	6
FeS cluster assembly scaffold protein NifU	6
putative secreted protein	6
riboflavin synthase, alpha subunit	6
orotidine 5'-phosphate decarboxylase	6
nucleoside diphosphate kinase	6
organic radical activating protein	6
phosphoglucosamine mutase	6
3-deoxy-D-manno-octulosonate 8-phosphate phosphatase	6
radical SAM protein	6
Holliday junction ATP-dependent DNA helicase RuvA	6
Holliday junction ATP-dependent DNA helicase RuvB	6
DNA-directed RNA polymerase subunit B	6
translation initiation factor IF-6	6
30S ribosomal protein S12P	6
Adenylosuccinate lyase	6
inner membrane protein translocase component YidC	6
TraR/DksA family transcriptional regulator	6
alpha/beta hydrolase fold protein	6
L7Ae family ribosomal protein	6
prephenate dehydrogenase	6
oxidoreductase	6
NAD-dependent epimerase/dehydratase	6
Fis family transcriptional regulator	6
ribosomal RNA small subunit methyltransferase C	6
Serine/threonine protein kinase	6
cell division protein DivIC	6
riboflavin biosynthesis protein RibF	6
exosome complex RNA-binding protein Rrp42	6
exosome complex exonuclease Rrp41	6
isopentenyl-diphosphate delta-isomerase	6
phospholipase D/transphosphatidylase	6
putative high light inducible protein	6
glycine cleavage system aminomethyltransferase T	6
type IV pilus biogenesis/stability protein PilW	6
16S rRNA m(5)C 967 methyltransferase	6
Beta-lactamase class A	6
choline binding protein E	6
Nucleotide binding protein PINc	6
DNA recombinase RmuC	5
two component response regulator KdpE	5
signal peptidase I	5
two component sensor histidine kinase	5
cytidine deaminase	5
fructose 1,6-bisphosphatase II	5
RNA binding S1 domain-containing protein	5
Beta-glucosidase-related glycosidase	5
thioredoxin	5
IscU, NifU-like protein involved in Fe-S cluster formation	5
HAD family hydrolase	5
exbD/tolR family transport protein	5
diaminopimelate epimerase	5
alpha/beta-hydrolase fold hydrolase	5
23S rRNA mA1618 methyltransferase	5
Radical SAM domain protein	5
LuxR family transcriptional regulator	5
ribosomal RNA small subunit methyltransferase E	5
50S ribosomal protein L14E	5
cobalt ABC transporter ATPase	5
carbohydrate kinase	5
CtsR transcriptional repressor protein	5
UvrB/UvrC motif domain protein	5
transporter, AcrB/AcrD/AcrF family	5
2-C-methyl-D-erythritol 2,4-cyclodiphosphate synthase	5
glycyl-tRNA synthetase	5
GTP-binding protein YqeH	5
dihydroorotase	5
Ribosome-binding factor A	5
Transcription termination protein NusA	5
branched-chain amino acid permease (L-methionine, L-isoleucine, leucine and valine)	5
putative cytoplasmic protein	5
endonuclease III	5
1-acylglycerol-3-phosphate O-acyltransferase	5
chromate transport protein, putative	5
sodium/panthothenate symporter	5
4-hydroxy-3-methylbut-2-en-1-yl diphosphate synthase	5
transcription termination factor Rho	5
alanine racemase domain-containing protein	5
virulence factor MviN-like protein	5
putative geranylgeranyl pyrophosphate synthase	5
F0F1 ATP synthase subunit beta	5
chemotaxis protein histidine kinase CheA	5
ATP synthase F1, delta subunit	5
gamma-glutamyl kinase (glutamate 5-kinase)	5
phosphoserine phosphatase serb	5
Aminotransferase, class V	5
cobalt import ATP-binding protein CbiO 1	5
sigma E regulatory protein, MucB/RseB	5
acyl-[acyl-carrier-protein]--UDP-N-acetylglucosamine O-acyltransferase	5
50S ribosomal protein L28	5
FeS assembly ATPase SufC	5
imidazole glycerol phosphate synthase, glutamine amidotransferase subunit	5
glyceraldehyde 3-phosphate dehydrogenase	5
putative transcription-repair coupling factor	5
nucleotidyltransferase	5
elongation factor Ts	5
DNA topoisomerase I	5
ribosome biogenesis GTP-binding protein YlqF	5
CheC, inhibitor of MCP methylation	5
23S rRNA (uracil-5-)-methyltransferase	5
biotin--protein ligase	5
carbamoyl-phosphate synthase large subunit	5
UDP-3-O-3-hydroxymyristoyl N-acetylglucosamine deacetylase	5
S-adenosyl-L-homocysteine hydrolase	5
PTS system fructose subfamily IIA component	5
ATP-dependent protease peptidase subunit	5
ATP-binding protein	5
50S ribosomal protein L35	5
HTH-type transcriptional regulator CysB	5
DNA-directed RNA polymerase subunit E	5
Na(+)/H(+) antiporter NhaA	5
membrane-bound metallopeptidase	5
Ion transport 2 domain-containing protein	5
serine/threonine protein phosphatase	5
serine/threonine-protein kinase PrkC	5
nucelotidyl transferase/polynicleotide cleavage	5
ATP-dependent Zn protease	5
50S ribosomal protein L39e	5
putative RNA-associated protein	5
ribonuclease P-like protein	5
30S ribosomal protein S12p	5
nucleotide binding protein, PINc	5
DNA-directed RNA polymerase subunit D	5
DNA-directed RNA polymerase subunit F	5
adenine-specific DNA modification methylase	5
transcriptional repressor	5
S-adenosylmethionine-dependent methyltransferase, YraL family protein	5
cell division protein	5
PQQ repeat-containing protein	5
AmpG protein	5
Sec-independent protein translocase protein TatC	5
tellurium resistance protein TerC	5
NADH:ubiquinone oxidoreductase subunit J	5
NADH:ubiquinone oxidoreductase subunit K	5
NADH:ubiquinone oxidoreductase subunit L	5
NADH:ubiquinone oxidoreductase subunit M	5
putative cell division protein	5
4-hydroxybenzoate polyprenyltransferase	5
ATP-dependent protease ATP-binding subunit HslU	5
flagellar biosynthetic protein FliR	5
S4 domain containing protein	5
glutamate racemase	5
protein phosphatase 2C	5
putative metallopeptidase	5
DNA-directed RNA polymerase, subunit M (RpoM-like)	5
TPR repeat-containing protein	5
ATP synthase subunit a	4
inner-membrane translocator	4
threonine synthase	4
sporulation domain-containing protein	4
phosphotransferase	4
tetraacyldisaccharide-1-phosphate 4'-kinase	4
Tfp pilus assembly protein PilZ	4
lipid A export ATP-binding/permease protein msbA	4
chromosome partitioning protein	4
protein chain initiation factor IF-2	4
biopolymer transport protein	4
cell division ATP-binding protein FtsE	4
Putative transcriptional regulator	4
HIT family hydrolase	4
translation elongation factor 1A (EF-1A/EF-Tu)	4
adenylate kinase family protein	4
transcription-repair coupling factor Mfd	4
deoxyguanosinetriphosphate triphosphohydrolase	4
caffeoyl-CoA O-methyltransferase	4
Class III stress response ATPase, ClpC	4
metallophosphoesterase	4
glycosyltransferase	4
ribonuclease p protein component	4
(p)ppGpp synthetase SpoT/RelA	4
para-aminobenzoate/anthranilate synthase glutamine amidotransferase component II	4
dihydroneopterin aldolase	4
Phosphoribosylformylglycinamidine synthase 1	4
2-dehydro-3-deoxygluconokinase	4
4-hydroxy-2-ketovalerate aldolase	4
ATPase component of general energizing module of ECF transporters	4
2-keto-3-deoxygluconate permease	4
helicase, RecD/TraA family	4
50S ribosomal protein	4
DNA mismatch repair protein mutL	4
phosphinothricin N-acetyltransferase	4
ABC transporter substrate-binding protein	4
Holliday junction resolvase	4
2,3-bisphosphoglycerate-independent phosphoglycerate mutase	4
glutamate dehydrogenase	4
phosphoglycerate mutase	4
1-acyl-sn-glycerol-3-phosphate acyltransferase (phospholipid/glycerol acyltransferase) protein	4
ribosomal protein L29	4
S-adenosylmethionine--tRNA ribosyltransferase-isomerase	4
putative cobalt ABC transporter ATP-binding protein	4
molybdenum cofactor biosynthesis protein C	4
penicillin-binding protein	4
preprotein translocase membrane subunit	4
motility protein PilT	4
cvpA family protein	4
HAD-superfamily hydrolase	4
heat shock transcriptional regulator	4
glutathione-regulated potassium-efflux system protein	4
putative metalloprotease	4
FKBP-type peptidyl-prolyl cis-trans isomerase	4
ATP phosphoribosyltransferase	4
cobalamin synthesis protein P47K	4
ketol-acid reductoisomerase	4
acetolactate synthase large subunit	4
transcription pausing	4
L factor	4
argininosuccinate synthase	4
apolipoprotein N-acyltransferase	4
NADH-ubiquinone/plastoquinone oxidoreductase chain 3	4
NADH dehydrogenase I, D subunit	4
respiratory-chain NADH dehydrogenase subunit 1	4
NADH-quinone oxidoreductase, chain I	4
NADH-ubiquinone/plastoquinone oxidoreductase chain 6	4
NADH-ubiquinone oxidoreductase chain 4L	4
proton-translocating NADH-quinone oxidoreductase, chain L	4
proton-translocating NADH-quinone oxidoreductase, chain M	4
proton-translocating NADH-quinone oxidoreductase, chain N	4
anthranilate phosphoribosyltransferase	4
imidazole glycerol phosphate synthase subunit HisF	4
endoribonuclease L-PSP	4
sigma regulatory factor	4
coproporphyrinogen oxidase	4
excinuclease ABC subunit B	4
anti-sigma f factor antagonist	4
Pyrrolo-quinoline quinone	4
cobalt import ATP-binding protein CbiO 2	4
pantothenate kinase	4
septum site-determining protein	4
peptidylprolyl isomerase	4
transcription termination protein NusA	4
clustered with transcription termination protein NusA	4
transcription elongation factor greA Transcript cleavage factor greA	4
transcription elongation factor	4
putative surface-anchored membrane protein	4
acyl-CoA synthetase	4
Ribosomal RNA small subunit methyltransferase B	4
glucose/galactose transporter	4
30S ribosomal protein S23	4
3,4-dihydroxy-2-butanone 4-phosphate synthase, putative	4
NusA family KH domain-containing protein	4
diacylglycerol kinase	4
chaperone ClpB	4
DNA-directed RNA polymerase, alpha subunit	4
septum formation initiator family protein	4
HAD superfamily hydrolase	4
inner membrane protein	4
SNF2 family helicase	4
3-deoxy-D-manno-octulosonate 8-phosphate phosphatase, YrbI family	4
flagellar hook-associated protein FlgK	4
putative permease PerM ( YfgO)	4
30S ribosomal protein S21p	4
ribosome biogenesis GTP-binding protein YsxC	4
DNA polymerase III PolC	4
phosphoesterase	4
rpo operon protein	4
folylpolyglutamate synthase / dihydrofolate synthase	4
toxR-activated protein TagE	4
ubiquinol-cytochrome c reductase, iron-sulfur subunit	4
ubiquinol cytochrome c oxidoreductase, cytochrome c1 subunit	4
toxR-activated gene	4
DNA polymerase III subunits gamma and tau	4
fructose-1-phosphate kinase-like protein	4
riboflavin biosynthesis acetyltransferase RibT	4
bifunctional methylenetetrahydrofolate dehydrogenase/methylenetetrahydrofolate cyclohydrolase	4
phosphate ABC transporter substrate-binding protein	4
anti-sigma regulatory factor	4
nitroreductase	4
transcription factor	4
RNase P/RNase MRP subunit p30-like protein	4
50S ribosomal protein L15e	4
translation initiation factor 2 subunit gamma	4
ferredoxin	4
30S ribosomal protein S6e	4
uroporphyrin-III C-methyltransferase/uroporphyrinogen-III synthase	4
DNA repair protein RadC	4
nitrogen fixation protein	4
glycyl-tRNA ligase	4
5'-3' exonuclease	4
glycerol-3-phosphate dehydrogenase	4
tyrosine recombinase XerC	4
sensor protein kinase	4
starvation-inducible DNA-binding protein	4
DNase	4
inorganic pyrophosphatase	4
hydroxymethylglutaryl-CoA lyase	4
ribosomal RNA large subunit methyltransferase J	4
23S rRNA Um2552 2'-O-methyltransferase	4
RNA polymerase sigma-70 subunit RpoD	4
putative polysaccharide biosynthesis protein	4
transcriptional regulator protein Pai2	4
exported protein	4
methylase	4
VanZ family protein	4
putative anti-sigma regulatory factor, serine/threonine protein kinase	4
DNA-directed RNA polymerase, putative subunit M (RpoM-like)	4
reverse gyrase	4
membrane-bound proton-translocating pyrophosphatase	4
nitrilase	4
outer membrane chaperone Skp	3
metal-dependent hydrolase	3
AIR synthase-like protein	3
30S ribosomal protein S3Ae	3
Fe-S cluster co-chaperone protein HscB	3
Fe-S cluster chaperone protein HscA	3
PII uridylyl-transferase	3
sugar fermentation stimulation protein	3
nucleoside-diphosphate-sugar pyrophosphorylase	3
general secretion pathway protein J (PilD-dependent protein pddD)	3
CMP-3-deoxy-D-manno-octulosonate--lipid A tetraacyldisaccharide 3-deoxy-D-manno-octulosonate transferase	3
acetyltransferase	3
30S ribosomal protein S2p	3
S4 domain protein	3
transcriptional regulator TyrR	3
alanine racemase	3
ParB family protein	3
chromosome partitioning transcriptional regulator	3
MreB/Mrl family cell shape determining protein	3
pseudouridylate synthase I	3
Obg family GTPase CgtA	3
nicotinate/nicotinamide nucleotide adenylyltransferase	3
CDP-diacylglycerol--glycerol-3-phosphate 3- phosphatidyltransferase	3
glutamyl-tRNA amidotransferase, subunit D	3
basic membrane lipoprotein	3
mercuric reductase	3
anti-sigma factor	3
DNA integrity scanning protein DisA	3
PilT protein-like protein	3
putative RuBisCO transcriptional regulator	3
cysteine desulfurase YrvO	3
DNA-binding protein	3
ECF subfamily RNA polymerase sigma-24 subunit	3
putative ribonuclease III	3
RNA polymerase sigma-H factor	3
branched chain amino acid ABC transporter	3
4-hydroxy-2-oxoglutarate aldolase	3
chromosome partitioning protein A	3
preprotein translocase SecE subunit	3
translation initiation factor 1 (bIF-1)	3
polyribonucleotide nucleotidyltransferase	3
hydrolase	3
putative integral membrane protein	3
4-amino-4-deoxychorismate lyase	3
HTH-type transcriptional regulator glnR	3
Xaa-Pro aminopeptidase	3
transcription elongation protein NusA	3
Transcription elongation factor	3
Transcription antitermination protein nusG	3
Chromate transport protein, putative	3
Elongation factor Tu	3
50S ribosomal protein L31 type B	3
transcriptional regulator CysB	3
DivIVA domain-containing protein	3
UvrABC system protein C	3
queuine tRNA-ribosyltransferase	3
pyruvate phosphate dikinase	3
ADP-ribose pyrophosphatase	3
ATP synthase subunit c	3
acetyl-CoA carboxylase subunit beta	3
CvpA family protein	3
HAD-superfamily hydrolase, subfamily IA, variant 1 family protein	3
curved-DNA binding protein	3
OmpA-family protein	3
F0F1 ATP synthase subunit epsilon	3
F0F1 ATP synthase subunit gamma	3
Peptidase, M23/M37 family	3
imidazoleglycerol-phosphate dehydratase	3
putative phosphoribosyl-ATP diphosphatase	3
flagellar motor switch protein FliG	3
stage II sporulation protein P	3
NIF3 family protein	3
NifR3 family protein	3
dioxygenase	3
NADH-quinone oxidoreductase, B subunit	3
SOS-response transcriptional repressor, LexA	3
holliday junction resolvase-like protein	3
thymidine kinase	3
FeS assembly protein SufD	3
Crp/FNR family transcriptional regulator	3
heat shock protein	3
PadR family transcriptional regulator	3
membrane associated protein	3
translation initiation factor	3
none30S ribosomal protein S13	3
Peptide deformylase 1	3
protein phosphatase PrpC	3
flagellar biosynthesis protein FliP	3
OmpA/MotB domain-containing protein	3
putative signal transduction histidine kinase	3
cell division inhibitor	3
riboflavin kinase	3
rRNA methyltransferase	3
nicotinamide mononucleotide transporter PnuC	3
putative transmembrane protein	3
undecaprenol kinase	3
2'-5' RNA ligase	3
5-methylthioribose kinase	3
CarD-like transcriptional regulator	3
hydroxymethylbilane synthase	3
translation initiation factor 2 (bIF-2)	3
RsmE family RNA methyltransferase	3
putative methyltransferase	3
phosphoglycerate kinase	3
phosphoribosyltransferase	3
transcriptional regulator NikR, CopG family	3
tRNA/rRNA methyltransferase SpoU	3
RNA polymerase Rpb5	3
Phosphopentomutase	3
Pyruvate, phosphate dikinase	3
tRNA modification GTPase mnmE	3
transcription elongation protein nusA	3
UDP-N-acetylglucosamine 1-carboxyvinyltransferase	3
23S rRNA (guanosine-2'-O-)-methyltransferase rlmB	3
protein-(glutamine-N5) methyltransferase	3
RNA methyltransferase, TrmH family, group 3	3
Hypothetical protein	3
6-phosphofructokinase	3
metalloendopeptidase-like membrane protein	3
flagellar hook-associated protein 3	3
putative phosphoesterase	3
OstA family protein	3
putative iron binding protein from the HesB_IscA_SufA family	3
Transcription antitermination protein NusG	3
major facilitator superfamily (MFS) transport protein	3
Transamidase GatB domain protein	3
ribosome maturation factor rimP	3
peptidase A24A domain-containing protein	3
transcriptional regulator, IscR family	3
MiaB-like tRNA-modifying enzyme	3
transcription elongation factor GreB	3
lipopolysaccharide heptosyltransferase	3
UDP-N-acetylglucosamine 2-epimerase	3
transcriptional regulator, XRE family	3
50S ribosomal protein L17P	3
iojap family protein	3
protein hflK, cofactor of ATP-dependent protease FtsH	3
50S ribosomal protein L13P	3
X-Pro aminopeptidase	3
Zn-metallopeptidase, M23 family	3
ToxR-activated protein	3
tox-R activated protein	3
intramembrane serine protease	3
cytochrome c assembly protein	3
16S rRNA methyltransferase B	3
Phospho-N-acetylmuramoyl-pentapeptide-transferase	3
Aspartate aminotransferase	3
Ribosomal protein L7Ae/L30e/S12e/Gadd45	3
alkaline shock protein	3
signal recognition particle protein	3
disulfide bond chaperones of the HSP33 family	3
30S ribosomal protein s21	3
putative signal peptide	3
translation initiation factor 1	3
preprotein translocase	3
exosome complex RNA-binding protein Rrp4	3
50S ribosomal protein L1P	3
adenylosuccinate synthase	3
30S ribosomal protein S27E	3
50S ribosomal protein L44E	3
chaperonin Cpn60/TCP-1	3
prefoldin, alpha subunit	3
sulfate-transporting ATPase	3
Maf-like protein	3
glycerophosphoryl diester phosphodiesterase	3
alcohol dehydrogenase	3
metal ABC transporter permease	3
tetrapyrrole (corrin/porphyrin) methylase protein	3
small primase-like protein	3
phosphoenolpyruvate-dependent sugar phosphotransferase system, EIIA component	3
HD domain protein	3
selenocysteine-specific translation elongation factor	3
RNA polymerase, N/8 Kd subunit	3
putative two-component system sensor kinase	3
redox-sensitive transcriptional activator OxyR	3
transcription termination/antitermination protein nusA	3
DeoR family transcriptional regulator	3
type 11 methyltransferase	3
two component transcriptional regulator, LuxR family	3
glutamine synthetase, type I	3
RNA chaperone protein hfq, post-transcriptional regulator	3
cupin 4 family protein	3
ribosomal large subunit pseudouridine synthase E RluE	3
iojap-like ribosome-associated protein	3
exodeoxyribonuclease III Xth	3
transcriptional regulator, MarR family protein	3
gamma-glutamyl kinase	3
transporter	3
YbaK/prolyl-tRNA synthetase associated protein	3
thiol:disulfide interchange protein DsbA	3
VirB4 ATPase	3
heat resistant agglutinin	3
undecaprenyl diphosphate synthase	3
GatB/YqeY domain-containing protein	3
translation initiation factor SUI1	3
cell-division initiation protein	3
Heat shock protein 15	3
putative tetrapyrrole (corrin/porphyrin) methylases	3
putative peptidyl-tRNA hydrolase	3
MOP superfamily PST family polysaccharide transporter	3
zinc uptake regulator	3
tRNA(Ile)-lysidine synthetase	3
transposase	3
Transcriptional regulator, SpxA	3
Myo-inositol-1(or 4)-monophosphatase	3
phosphotransferase system, fructose-specific IIC component	3
Ion channel transport protein	3
transcription termination factor Tfs	3
UBA/THIF-type NAD/FAD binding protein	3
tRNA (uracil-5-)-methyltransferase Gid	3
glucose-1-phosphate adenylyltransferase, GlgD subunit	3
flagellar assembly protein FliW	3
carbon storage regulator CsrA	3
type IV pilus assembly PilZ	3
50S ribosomal protein L22/unknown domain fusion protein	3
integration host factor DNA-binding alpha subunit	2
3-oxoacyl-[acyl-carrier-protein (ACP)] synthase III	2
GTP pyrophosphokinase	2
PIN domain-containing protein	2
Homoserine dehydrogenase	2
putative deoxyguanosinetriphosphate triphosphohydrolase	2
ErfK/YbiS/YcfS/YnhG family protein	2
transcriptional antiterminator, Rof	2
NADP-dependent malic enzyme	2
sigma-54 dependent transcriptional regulator	2
RNA polymerase subunit alpha	2
general secretion pathway protein I	2
General secretion pathway protein K	2
nucleotidyl transferase	2
glutathione S-transferase	2
nonehypothetical protein	2
aspartyl/glutamyl-tRNA amidotransferase subunit A	2
Mg-dependent DNase	2
16S rRNA methyltransferase GidB	2
putative uroporphyrin-III C-methyltransferase/uroporphyrinogen-III synthase	2
Crp family transcriptional regulator	2
FmdB transcriptional regulator	2
multiprotein Bridging factor (MBP-like), (MBP-like)	2
YhbC family protein	2
MerR-family transcriptional regulator	2
PAS/PAC sensor signal transduction histidine kinase	2
peptidase S1 and S6 chymotrypsin/Hap	2
16S rRNA m(7)G-527 methyltransferase	2
amidophosphoribosyltransferase-like protein	2
putative rRNA methyltransferase	2
MFS transporter multidrug efflux transporter	2
flagellar basal-body rod protein FlgG	2
flagellar basal-body P-ring protein	2
phosphate starvation-inducible protein PhoH	2
metalloprotein	2
glycyl-tRNA synthetase subunit beta	2
peptidase U32	2
purine nucleoside phosphorylase	2
amidohydrolase	2
acylphosphatase	2
bifunctional N-acetylglucosamine-1-phosphate uridyltransferase/glucosamine-1-phosphate acetyltransferase	2
Ribosomal 5S rRNA E-loop binding protein Ctc/L25/TL5	2
RND family efflux transporter MFP subunit	2
phosphate uptake regulator PhoU	2
molybdenum cofactor biosynthesis protein A	2
CoA-binding domain-containing protein	2
InfA2	2
3-oxoacyl-ACP synthase	2
7 KHG/KDPG-2-keto-3-deoxy-6-phosphogluconate aldolase	2
pyruvate dehydrogenase (E1 alpha subunit)	2
pyruvate dehydrogenase (E1 beta subunit)	2
pyruvate dehydrogenase (dihydrolipoamide acetyltransferase E2 subunit)	2
RNA binding protein	2
new fold	2
penicillin-binding protein 2B	2
protein YpjH	2
Serine acetyltransferase	2
RNA polymerase sporulation specific sigma factor SigH	2
L-seryl-tRNA(Sec) selenium transferase-related protein	2
Metallo-dependent hydrolase, subgroup B	2
RNA polymerase sigma-30 factor	2
selenocysteine synthase	2
class V aminotransferase	2
cobalt subfamily permease	2
Ribonuclease III	2
protein YlxS	2
ribosomal protein L7Ae	2
Transcriptional regulator, TetR	2
Lipoprotein signal peptidase	2
O-sialoglycoprotein endopeptidase	2
adenylosuccinate lyase	2
translation elongation factor 2 (EF-2/EF-G)	2
phosphopyruvate hydratase	2
putative permease	2
formamidopyrimidine-DNA glycosylase	2
glycosyl transferase	2
anthranilate synthase component I-like protein	2
shikimate dehydrogenase	2
peptidase A24A prepilin type IV	2
putative 3-methyladenine DNA glycosylase	2
NUDIX hydrolase	2
succinate dehydrogenase flavoprotein subunit	2
D,D-heptose 1,7-bisphosphate phosphatase	2
RlpB protein	2
MucD	2
DNA-damage repair protein MucB	2
RNA polymerase sigma factor RpoE	2
3-oxoacyl-[acyl-carrier-protein] synthase II	2
chromate transporter family protein	2
ribosomal S11 family protein	2
hypothetical RNA pseudouridine synthase	2
transcription elongation factor GreA (Transcript cleavage factorgreA)	2
HU_IHF family transcriptional regulator	2
basic membrane protein D	2
chromate transporter superfamily	2
translation initiation factor IF-2, putative	2
RNA pseudouridine synthase family	2
Transcription termination factor Rho	2
Preprotein translocase subunit secY	2
basic membrane protein A	2
Na+ /H+ antiporter	2
PTS system fructose subfamily transporter subunit IIC	2
RNA polymerase sigma 54 subunit RpoN	2
glutamyl-tRNA(Gln) amidotransferase	2
extracellular solute-binding protein	2
cell division protein FtsJ	2
glutaredoxin	2
acyl carrier protein	2
FAD dependent oxidoreductase	2
sporulation transcriptional activator Spo0A	2
DivIVA family protein	2
trigger factor	2
2',3'-cyclic-nucleotide 2'-phosphodiesterase	2
phosphate butyryltransferase	2
acyl-phosphate glycerol 3-phosphate acyltransferase	2
putative acyltransferase	2
desulfoferrodoxin	2
putative flavoprotein	2
recombination protein RecO	2
GGDEF domain-containing protein	2
ABC transporter ATPase	2
putative recombination protein RecO	2
fibronectin type III domain-containing protein	2
translocation protein TolB	2
M24/M37 family peptidase	2
putative ATP/GTP-binding protein	2
putative nuclease	2
putative peptidase M23 family protein	2
putative HAD-superfamily hydrolase	2
putative ABC transporter ATP-binding protein	2
DNA-directed RNA polymerase, beta subunit	2
DNA-directed RNA polymerase, beta' subunit	2
ABC transporter, ATP-binding protein	2
Putative integral membrane protein	2
nuclease	2
AAA ATPase	2
5'-methylthioadenosine/s-adenosylhomocysteine nucleosidase	2
Putative transcriptional regulatory protein	2
putative thiamin biosynthesis protein ThiS	2
3-deoxy-7-phosphoheptulonate synthase	2
flagellar assembly protein FliH	2
flagellar MS-ring protein FliF	2
chemotaxis protein CheA	2
regulatory protein RecX	2
spore maturation protein A	2
spore maturation protein B	2
DHH subfamily 1 protein	2
RRF2 family protein	2
DNA-binding response regulator	2
flavin reductase domain-containing protein	2
tRNA pseudouridine 5S synthase	2
Phosphomannomutase	2
polyprenyl synthetase	2
uracil-DNA glycosylase	2
NADH dehydrogenase (ubiquinone) 30 kDa subunit	2
NADH dehydrogenase (ubiquinone) 24 kDa subunit	2
NADH-quinone oxidoreductase, F subunit	2
NADH:ubiquinone oxidoreductase, subunit G, iron-sulfur binding protein	2
ribosome recycling factor Rrf	2
N6-adenine-specific methylase	2
HD-superfamily hydrolase	2
CMP/dCMP deaminase zinc-binding protein	2
50S ribosomal protein L36P	2
tryptophan synthase subunit alpha	2
tryptophan synthase subunit beta	2
protein YqhY	2
malate dehydrogenase	2
anti-anti-sigma factor	2
phosphopantetheine adenylyltransferase	2
GTP-sensing transcriptional pleiotropic repressor CodY	2
permease	2
ABC-type transporter, ATPase component (cobalt transporters subfamily)	2
Formate--tetrahydrofolate ligase	2
DNA-directed RNA polymerase sigma subunit RpoD	2
N-terminal methylation site-containing protein, prepilin-type	2
hypothetical protein DUF322	2
peptidase	2
flagellar biosynthetic protein FliQ	2
chemotaxis regulatory protein CheY	2
flagellar basal body-associated protein FliL	2
flagellar FlbD family protein	2
flagellar hook protein FlgE	2
flagellar export protein FliJ	2
putative oxygen-independent coproporphyrinogen III oxidase	2
cell division topological specificity factor	2
ATP-dependent metalloprotease FtsH	2
sensor histidine kinase	2
3'-to-5' oligoribonuclease A	2
ribonuclease III family protein	2
type IV prepilin leader peptidase	2
methylesterase CheB/methylase CheR	2
DNA repair ATPase	2
arginine repressor	2
Pyrimidine operon regulatory protein	2
YicC-like domain-containing protein	2
response regulator receiver protein	2
ABC transporter permease protein	2
Fe 2+/Mn2+ transporter pcl1	2
undecaprenyl phosphate synthetase	2
pyridoxamine kinase	2
transcriptional accessory protein	2
high-affinity choline transport protein	2
GTP cyclohydrolase II	2
none30S ribosomal protein S4	2
lytic murein transglycosylase	2
inositol monophosphatase	2
family 2 glycosyl transferase	2
Methionyl-tRNA formyltransferase	2
Glucosamine--fructose-6-phosphate aminotransferase	2
iron-containing alcohol dehydrogenase	2
Ribosomal protein L36	2
YbbR family protein	2
PTS system sorbose subfamily IIB component	2
PTS system mannose/fructose/sorbose family IID component	2
periplasmic binding protein/LacI transcriptional regulator	2
heme d1 biosynthesis radical SAM protein NirJ2	2
heme d1 biosynthesis radical SAM protein NirJ1	2
molecular chaperone GrpE	2
3,4-dihydroxy-2-butanone 4-phosphate synthase/GTP cyclohydrolase II	2
Smr protein/MutS2	2
50S ribosomal protein L7Ae/L30e/S12e/Gadd45	2
anti-sigma H sporulation factor LonB	2
sigma 54 interacting domain-containing protein	2
transketolase	2
Sec-independent protein translocase, TatC subunit	2
Sporulation domain-containing protein	2
Lytic transglycosylase catalytic	2
protein-L-isoaspartate(D-aspartate) O-methyltransferase	2
ribosomal RNA adenine methylase transferase	2
ATPase provides energy for both assembly of type IV secretion complex and secretion of T-DNA complex (VirB4)	2
Integral inner membrane protein of type IV secretion complex (VirB6)	2
Inner membrane protein forms channel for type IV secretion of T-DNA complex (VirB8)	2
Forms the bulk of type IV secretion complex that spans outer membrane and periplasm (VirB9)	2
Inner membrane protein forms channel for type IV secretion of T-DNA complex (VirB10)	2
ATPase provides energy for both assembly of type IV secretion complex and secretion of T-DNA complex (VirB11)	2
UDP-N-acetylmuramate:L-alanine ligase	2
cell division membrane protein	2
UDP-N-acetylmuramoyl-L-alanine:D-glutamate ligase	2
phospho-N-acetylmuramoyl-pentapeptide transferase	2
UDP-N-acetylmuramoyl-tripeptide:D-alanyl-D-alanine ligase	2
UDP-N-acetylmuramoyl-L-alanyl-D-glutamate:meso-diaminopimelate ligase	2
membrane bound cell division protein at septum containing leucine zipper motif	2
radical SAM domain protein	2
fimbrial assembly membrane protein	2
deoxyguanosinetriphosphate triphosphohydrolase-like protein	2
CDP-diacylglycerol--glycerol-3-phosphate 3-phosphatidyltransferase	2
glutamine amidotransferase subunit PdxT	2
putative ribosome-binding factor A	2
tRNA 2-thiouridine synthesizing protein b	2
sulfur relay protein TusC	2
sulfur transfer complex subunit TusD	2
inner membrane protein OxaA	2
ribosomal protein L17	2
mviN-like family protein	2
Fur family transcriptional regulator	2
PST family polysaccharide transporter	2
5'-methylthioadenosine nucleosidase	2
penicillin-binding protein 2	2
DegV family protein	2
HD superfamily phosphohydrolase	2
acetyl-CoA acetyltransferase	2
Invasion gene expression up-regulator SirB	2
poly(A) polymerase	2
RNA polymerase-associated helicase protein (ATPase and RNA polymerase recycling factor)	2
RNA-binding S4 domain protein	2
tRNA pseudouridine synthase	2
RNA polymerase, sigma 54 subunit, RpoN/SigL	2
putative dioxygenase	2
Dak phosphatase	2
ribosome-associated GTPase EngA	2
fructose-6-phosphate aldolase, TalC/MipB family	2
50S ribosomal protein L11 methylase	2
phage protein	2
YbaK/prolyl-tRNA synthetase domain protein	2
preprotein translocase, SecE subunit	2
Trigger factor	2
ATP-dependent Clp protease ATP-binding subunit clpX	2
Sulfate-transporting ATPase	2
Polyribonucleotide nucleotidyltransferase	2
AMP-binding protein	2
AFG1 family ATPase	2
50S ribosomal protein L20	2
electron transport protein SCO1/SenC	2
Methyltransferase type 11	2
Integration host factor alpha subunit	2
putative lipopolysaccharide transport protein A LptA	2
response receiver-modulated cyclic diguanylate phosphodiesterase	2
glycosyltransferase, group 1 family protein	2
outer membrane protein assembly factor YaeT	2
methyl-accepting chemotaxis sensory transducer	2
putative peptidase	2
DNA-binding transcriptional regulator AsnC	2
[2FE-2S] ferredoxin, electron carrer protein	2
Fe-S cluster related protein IscX	2
succinyl-CoA synthetase subunit beta	2
PilT protein domain-containing protein	2
serine-type D-Ala-D-Ala carboxypeptidase	2
putative signal transduction protein	2
creatininase	2
SSU processome protein Utp24	2
50S ribosomal protein L37a.eR	2
putative KEOPS component Kae1-Bud32	2
translation initiation factor aIF-2 subunit gamma	2
nucleotide binding protein PINc	2
FMN adenylyltransferase	2
adenosylmethionine-8-amino-7-oxononanoate aminotransferase	2
dihydroxyacid dehydratase/phosphogluconate dehydratase-like protein	2
transcription termination protein	2
homoserine kinase	2
Guanosine-3',5'-bis-diphosphate 3'-pyrophosphohydrolase	2
putative ATP-dependent helicase	2
helicase	2
methyl-accepting chemotaxis protein	2
malate dehydrogenase (acceptor)	2
flagellar motor switch protein	2
penta-phosphate guanosine-3'-pyrophosphohydrolase	2
Homoserine kinase	2
bifunctional folylpolyglutamate synthase/dihydrofolate synthase FolC	2
ubiquinol cytochrome c oxidoreductase, cytochrome b subunit FbcH	2
RelA/SpoT family protein	2
orotate phosphoribosyltransferase	2
FAD-dependent pyridine nucleotide-disulfide oxidoreductase	2
biotin/lipoate A/B protein ligase	2
outer membrane protein assembly complex subunit YfgL	2
DNA methylase	2
DNA polymerase III subunit beta	2
BglB-family transcriptional antiterminator	2
CaCA family Na+/Ca+ antiporter	2
pantetheine-phosphate adenylyltransferase	2
L7A family ribosomal protein	2
UDP-N-acetylglucosamine--N-acetylmuramyl-(pentapeptide) pyrophosphoryl-undecaprenol N-acetylglucosamine transferase 2	2
Div1b protein	2
Primosome, DnaD subunit	2
Peptidase propeptide and ypeb domain subfamily	2
Ribulose-phosphate 3-epimerase	2
Ribosomal RNA large subunit methyltransferase J	2
YceG family protein	2
DNA polymerase I	2
transcription elongation factor greA 2	2
DNA ligase	2
S4 RNA-binding domain protein	2
preprotein translocase SecY	2
amino acid permease	2
ribosomal L7Ae/L30e/S12e/Gadd45 family protein	2
transcriptional repressor, arginine deiminase pathway	2
23S rRNA methylase	2
aspartate kinase	2
chemotaxis response regulator	2
cytoplasmic membrane lipoprotein LipL31	2
response regulator	2
nicotinate-nucleotide pyrophosphorylase	2
hypoxanthine phosphoribosyltransferase	2
Cell cycle control ATPase, PP-loop superfamily	2
DNA-directed RNA polymerase specialized sigma subunit	2
RNA polymerase sporulation-specific sigma factor	2
ribosomal protein, L7A family	2
menaquinone biosynthesis decarboxylase, SCO4490 family	2
PEGA domain-containing protein	2
organic solvent tolerance protein OstA	2
transcriptional regulator/sugar kinase	2
glutamyl-tRNA(Gln) and/or aspartyl-tRNA(Asn) amidotransferase subunit B	2
DNA primase, catalytic core	2
ribosome-binding factor, role in processing of 10S rRNA	2
glycosyl transferase family 2	2
ethanolamine utilization protein EutN/carboxysome structural protein Ccml	2
Translation initiation factor IF-1	2
preprotein translocase, SecY subunit	2
transcription regulator, contains diacylglycerol kinase catalytic domain	2
50S ribosomal protein L36p	2
30S ribosomal protein S13p	2
30S ribosomal protein S11p	2
PilT domain-containing protein	2
DEAD_2 domain-containing protein	2
thioredoxin/glutaredoxin-like protein	2
metal-binding transcription factor	2
30S ribosomal protein S10P	2
acidic ribosomal protein P0	2
phosphopantothenoylcysteine synthetase/decarboxylase	2
Delta-aminolevulinic acid dehydratase	2
DNA methylase N-4/N-6 domain-containing protein	2
glutamyl-tRNA (Gln) amidotransferase subunit E	2
beta-lactamase-like protein	2
2-oxoisovalerate oxidoreductase, subunit alpha	2
multi-sensor signal transduction histidine kinase	2
7,8-dihydropteroate synthase	2
cell division protein FtsH	2
cell envelope-related function transcriptional attenuator common domain protein	2
cytochrome c-type biogenesis protein CcsB	2
ResB protein required for cytochrome c biosynthesis	2
cytochrome c biogenesis protein	2
uroporphyrinogen-III synthase	2
N utilization substance protein B	2
putative tRNA/rRNA methyltransferase	2
putative thioesterase	2
glutamyl- or glutaminyl-tRNA synthetase	2
molybdenum cofactor synthesis domain-containing protein	2
50S ribosomal protein L1 rplA	2
50S ribosomal protein L11 rplK	2
preprotein translocase subunit secE1	2
50S ribosomal protein L17 rplQ	2
DNA-directed RNA polymerase subunit alpha rpoA	2
cysteinyl-tRNA synthetase 1 cysS1	2
2-C-methyl-D-erythritol 2,4-cyclodiphosphate synthase ispF	2
4-diphosphocytidyl-2-C-methyl-D-erythritol synthase ispD	2
30S ribosomal protein	2
putative bacteriocin/lantibiotic ABC exporter	2
cell wall biosynthesis glycosyltransferase	2
Type I restriction enzyme specificity protein	2
membrane nuclease, lipoprotein	2
DNA-directed RNA polymerase subunit delta	2
ABC transporter xylose-binding lipoprotein	2
glucosamine-6-phosphate isomerase	2
endonuclease IV	2
Amino acid permease superfamily protein	2
RNA polymerase sigma-43 factor	2
phosphoribosyl transferase domain-containing protein	2
putative transcriptional regulator, Crp/Fnr family	2
peptide deformylase (PDF	2
polypeptide deformylase)	2
ribosomal RNA small subunit methyltransferase B (rRNA (cytosine-C(5)-)-methyltransferase	2
16S rRNA m5C967 methyltransferase)	2
putative two-component system sensor protein	2
putative two-component system transcriptional regulator protein	2
Smf protein (DNA processing chain A)	2
DNA-directed RNA polymerase alpha chain (RNAP alpha subunit	2
transcriptase alpha chain	2
RNA polymerase alpha subunit)	2
leucyltransferase	2
phenylalanyltransferase)	2
transcription elongation protein nusA (N utilization substance protein A	2
L factor)	2
cytochrome c oxidase subunit III	2
3-hydroxybutyryl-CoA dehydrogenase	2
hydroxyacylglutathione hydrolase	2
GTP-binding protein LepA	2
metal-binding protein	2
transcriptional regulator YcjC	2
YbaK/prolyl-tRNA synthetase associated domain-containing protein	2
lysine-arginine-ornithine-binding periplasmic protein precursor ArgT	2
HipA domain-containing protein	2
2-amino-3-ketobutyrate coenzyme A ligase	2
Fe-S oxidoreductases	2
yggt family protein	2
4-hydroxythreonine-4-phosphate dehydrogenase	2
transcriptional regulator NrdR	2
cell division protein FtsW	2
nicotinate-nucleotide adenylyltransferase	2
2C-methyl-D-erythritol 2,4-cyclodiphosphate synthase	2
tRNA pseudouridine synthase D	2
GTP-binding protein EngA	2
acyl-CoA dehydrogenase domain-containing protein	2
cysteine synthase B	2
rRNA (guanine-N(2)-)-methyltransferase	2
RNA polymerase sigma factor RpoS	2
protein hflC, cofactor of ATP-dependent protease FtsH	2
oxidoreductase domain-containing protein	2
uroporphyrinogen-III methyltransferase/uroporphyrinogen-III synthase	2
DNA-directed RNA polymerase, alpha subunit/40 kD subunit	2
23S rRNA (uracil-5-)-methyltransferase RumA	2
Xre family transcriptional regulator	2
twin-arginine translocation protein, TatA/E family subunit	2
3-oxoacyl-(acyl-carrier-protein) reductase	2
MazG nucleotide pyrophosphohydrolase	2
type III secretion integral inner membrane protein	2
4-oxalocrotonate tautomerase	2
anti-sigma-28 factor FlgM family protein	2
Mg chelatase subunit ChlI	2
phosphate ABC transporter permease	2
glycoside hydrolase family protein	2
transglutaminase domain-containing protein	2
LytTR family transcriptional regulator	2
signal transduction histidine kinase LytS	2
tetrapyrrole (Corrin/Porphyrin) Methylases family protein	2
protein translocase subunit	2
cell-division protein divIC, putative	2
nucleoside triphosphate pyrophosphohydrolase	2
RNA-binding S4 domain-containing heat shock protein	2
ribosomal protein L7AE family	2
protein grpE	2
Heat-inducible transcription repressor hrcA	2
carbonate dehydratase	2
3-hydroxyanthranilate 3,4-dioxygenase	2
sensor protein	2
inositol monophosphatase family protein	2
transcription antitermination protein NusB	2
ribosomal protein L7A family protein	2
putative ribosomal RNA small subunit methyltransferase	2
PTS system fructose-specific transporter subunit IIABC	2
primosomal protein DnaI	2
putative GTP-binding protein	2
putative late competence protein	2
putative myo-inositol-1(or 4)-monophosphatase	2
Phosphate transport system regulatory protein PhoU	2
Phosphate ABC transporter ATP-binding protein, PstB1	2
Phosphate ABC transporter ATP-binding protein, PstB2	2
Phosphate ABC transporter permease protein, PstA	2
Phosphate ABC transporter permease protein, PstC	2
tRNA and rRNA cytosine-C5-methylase	2
Inositol-1-monophosphatase	2
type I restriction-modification system specificity subunit	2
ribosomal protein S1 domain containing protein	2
HAD-like hydrolase/cyclophilin type peptidyl-prolyl cis-trans isomerase	2
TCS signal transduction response regulator	2
TCS signal transduction sensor histidine kinase	2
putative stress response protein	2
Xaa-Pro aminopeptidase (P) PepP	2
GNAT family acetyltransferase	2
sodium/alanine glycine symporter	2
XAA-pro aminopeptidase	2
inositol-phosphate phosphatase	2
transposase IS4 family protein	2
50S ribosomal subunit maturation GTPase RbgA	2
23S rRNA m(2)A-2503 methyltransferase	2
protein serine/threonine phosphatase	2
farnesyltranstransferase	2
N-acetyl-ornithine/N-acetyl-lysine deacetylase	2
acetylornithine and succinylornithine aminotransferase	2
lysine biosynthesis protein LysX	2
RNA polymerase insert	2
high light inducible protein	2
HAD superfamily phosphatase	2
primary replicative DNA helicase	2
TRAP-family transport system, permease protein	2
alcohol dehydrogenase GroES domain-containing protein	2
ACT domain-containing protein	2
ParA/MinD-like ATPase	2
DNA gyrase subunit A	2
Alpha-glucosidase	2
sugar ABC transporter permease	2
initiation factor 2B-like protein	2
binding-protein-dependent transport systems inner membrane component	2
binding-protein-dependent transporter inner membrane component	2
spermidine synthase	2
ribosomal protein S3	2
DRTGG domain protein	2
DRTGG domain-containing protein	2
phosphotransferase domain-containing protein	2
methylmalonyl-CoA mutase family protein	2
Ribosomal RNA small subunit methyltransferase E	2
Putative HTH-type transcriptional regulator yfgA	2
peptidase, M48 family	2
transcriptional regulator MerR	1
holo-[acyl-carrier protein (ACP)] synthase	1
ribosome Recycling Factor (RRF)	1
undecaprenyl pyrophosphate synthetase	1
zinc metallopeptidase	1
acyl-[acyl-carrier-protein (ACP)]--UDP-N-acetylglucosamine O-acyltransferase	1
lipoprotein releasing system transmembrane protein LolC/E	1
transcriptional activator Baf	1
NADH-quinone oxidoreductase subunit N	1
NADH-quinone oxidoreductase subunit L	1
NADH-quinone oxidoreductase chain K	1
NADH-quinone oxidoreductase chain J	1
NADH-quinone oxidoreductase subunit I	1
NADH-quinone oxidoreductase chain H	1
NADH-quinone oxidoreductase subunit G	1
NADH-quinone oxidoreductase chain F	1
NADH-quinone oxidoreductase chain E	1
NADH-quinone oxidoreductase subunit D	1
NADH-quinone oxidoreductase subunit C	1
NADH-quinone oxidoreductase subunit B	1
NADH-quinone oxidoreductase subunit A	1
surface-anchored extracellular endonuclease 1	1
YbaK/prolyl-tRNA synthetase associated domain-containing protein 3	1
Nucleotidyl transferase	1
Signal transduction histidine kinase, NtrY	1
aromatic hydrocarbon degradation membrane protein	1
cell division protein FtsK	1
phosphohistidine phosphatase SixA	1
MJ0042 family finger-like domain protein	1
cysteine desulfurase IscS	1
ferredoxin, 2Fe-2S	1
lipoprotein, putative	1
tight adherence protein TadC	1
tight adherence protein TadB, putative	1
tight adherence protein TadA	1
pilus assembly protein CpaE, putative	1
type II/III secretion system protein	1
Non-specific serine/threonine protein kinase	1
transcriptional regulator, CopG family	1
Secretion protein	1
putative general secretion pathway protein G	1
general secretion pathway protein I precursor (PilD-dependent protein pddC)	1
general secretion pathway protein G precursor	1
glutamyl- and glutaminyl-tRNA synthetase	1
23S rRNA pseudouridylate synthase	1
nitrate/sulfonate/bicarbonate ABC transporter periplasmic protein	1
BolA family transcriptional regulator	1
ATP phosphoribosyltransferase catalytic subunit	1
16S rRNA uridine-516 pseudouridylate synthase	1
tetraacyldisaccharide-1-P 4'-kinase	1
3-deoxy-manno-octulosonate cytidylyltransferase	1
putative general secretion pathway protein G precursor	1
general secretion pathway protein J	1
Type II secretory pathway, component PulK	1
NADH:flavin oxidoreductase	1
nusA	1
general secretion pathway protein I (PilD-dependent protein pddC)	1
general secretion pathway protein G	1
nucleotidyl transferase family protein	1
phosphoglycolate phosphatase protein	1
D-ribose pyranase	1
D-ribose transporter ATP binding protein	1
ribose ABC transporter permease	1
D-ribose transporter subunit RbsB	1
putative 5-aminolevulinic acid dehydratase	1
putative porphobilinogen deaminase	1
putative glutamyl-tRNA reductase	1
Negative transcription regulator padR	1
Macrolide export ATP-binding/permease protein macB	1
HTH-type transcriptional activator rhaS	1
Protein DJ-1	1
carboxylate-amine ligase	1
transcriptional activator ligand binding domain-containing protein	1
4-hydroxy-2-oxoglutarate aldolase/2-deydro-3-deoxyphosphogluconate aldolase	1
phosphotransferase system	1
esterase/lipase/thioesterase family active site protein	1
tRNA ribose 2'-O-methylase	1
HxlR family transcriptional regulator	1
30S ribosomal protein S13p/S18e	1
protein YhbC	1
transcriptional repressor protein MetJ	1
Glutamyl-tRNA amidotransferase subunit A	1
Urea amidolyase	1
GntR-family transcriptional regulator	1
Branched-chain amino acid ABC transporter, putative	1
RNA polymerase sigma-70 factor, putative	1
Excinuclease ABC, B subunit	1
Putative translation factor (SUA5)	1
Polymerase and Histidinol Phosphatase PHP, putative	1
Anti-FecI sigma factor, FecR	1
RNA polymerase sigma factor FecI 17	1
YycH family protein	1
protein translocase subunit SecY	1
restart primosome assembly protein PriB	1
putative hydrolase of the alpha/beta-hydrolase fold protein	1
RNA 2-O ribose methyltransferase substrate binding protein	1
GCN5-like N-acetyltransferase	1
ComEC/Rec2-like protein	1
competence protein ComEA helix-hairpin-helix repeat protein	1
aminotransferase class I and II	1
transcription antiterminator NusG	1
cobalt ABC transporter permease CbiQ	1
flagellar basal-body rod protein FlgF	1
flagella basal body P-ring formation protein FlgA	1
flagellar basal body L-ring protein	1
pyruvate/oxaloacetate carboxyltransferase	1
thioredoxin-like protein	1
domain HDIG-containing protein	1
DNA replication and repair protein RecO	1
ribosomal protein	1
transcriptional attenuator, LytR family	1
Mg2+/Co2+ transporter	1
Glycerol-3-phosphate dehydrogenase (NAD(P)(+))	1
competence protein ComEA helix-hairpin-helix repeat-containing protein	1
transcriptional modulator of MazE/toxin, MazF	1
TrpR like protein, YerC/YecD	1
CobB/CobQ domain-containing protein glutamine amidotransferase	1
iron-sulfur binding protein	1
glutaredoxin-like protein	1
DegT/DnrJ/Eryc1 family transcriptional regulator	1
nonetranscription antitermination protein NusG	1
iron-sulfur flavoprotein	1
5-methyltetrahydropteroyltriglutamate--homocysteine S-methyltransferase	1
Cobalamin-independent synthase MetE domain protein	1
translation initiation factor 2, subunit alpha	1
transcription factor TFIIB cyclin-related protein	1
cysteinyl-tRNA synthase	1
BadM/Rrf2 family transcriptional regulator	1
putative lysine decarboxylase	1
inosine 5'-monophosphate dehydrogenase	1
DNA-directed RNA polymerase alpha subunit	1
DNA-directed RNA polymerase beta' subunit	1
DNA-directed RNA polymerase beta subunit	1
Sir2 family transcriptional regulator	1
preprotein translocase subunit yidC	1
HAD superfamily (subfamily IIIA) phosphatase	1
cyanuric acid amidohydrolase	1
merR family transcriptional regulator	1
Sensor histidine kinase involved in nitrogen fixation	1
transcriptional regulator involved in nitrogen fixation	1
RNA polymerase subunit omega	1
tRNA-dihydrouridine synthase C	1
histidine-containing phosphotransfer protein	1
Response regulator	1
sigma54-dependent activator protein, FleQ	1
cysteine desulfurase involved in tRNA thiolation	1
YacP	1
YqeK	1
YqeG	1
HTH-type transcriptional regulator yazB	1
putative tRNA-dihydrouridine synthase 1	1
N-acyl-phosphatidylethanolamine-hydrolyzing phospholipase D	1
class III stress response-related ATPase ClpC	1
two-component system, OmpR family, sensor histidine kinase ResE	1
Transcriptional regulatory protein srrA	1
Cytochrome c biogenesis protein	1
Protein resB	1
thiol-disulfide oxidoreductase	1
Serine O-acetyltransferase	1
Yacp-like protein	1
Cobalt import ATP-binding protein cbiO 1	1
Cobalt import ATP-binding protein cbiO 2	1
Cobalt ABC transporter, permease component	1
tRNA pseudouridine synthase A 1	1
branched-chain amino acid transport protein	1
Branched-chain amino acid transport protein azlD	1
Gluconate permease	1
Ribonuclease III family protein	1
Transmembrane component of ECF transporters	1
carbohydrate kinase, PfkB family	1
serine o-acetyltransferase	1
yazc	1
tRNA/rRNA methyltransferase (spou)	1
trmh family	1
yacp	1
gluconate permease	1
carbohydrate kinase, pfkb family	1
l-seryl-tRNA(sec) selenium transferase	1
branched-chain amino acid transport protein AzlD	1
ECF subfamily RNA polymerase sigma-24 subunit SigH	1
L-malic acid glycosyltransferase BshA	1
N-acetylglucosamin-malate deacetylase BshB	1
50S ribosomal protein L7AE-like protein	1
Ribosome-associated protein L7Ae-like protein	1
RNAse III	1
ribonuclease with PIN and NYN domains	1
RlmB	1
ribonuclease for 23S RNA maturation	1
protein CysE	1
protein RplGA	1
YlxS	1
protein YacL	1
6-phospho-alpha-glucosidase	1
transcriptional activator of the Mal operon	1
PTS system maltose-specific transporter subunit IICB	1
maltose and maltodextrin ABC transporter subunit ATP-binding protein	1
transcription translation coupling factor involved in Rho-dependent transcription termination	1
bifunctional riboflavin kinase FAD synthase	1
tetratricopeptide repeat family protein	1
tRNA thiolation cysteine desulfurase	1
YlxR	1
Isoleucyl-tRNA synthetase 2	1
putative Membrane Spanning Protein	1
Bacillolysin	1
Transcriptional regulator, TraR/DksA	1
Isoleucyl-tRNA synthetase	1
Short chain enoyl-CoA hydratase	1
16S rRNA mG 1207 methyltransferase	1
Phosphoribosylaminoimidazole-succinocarboxamide synthase	1
phosphoribosylformylglycinamidine synthase subunit PurS	1
alanyl-tRNA synthetase-like metal-dependent hydrolase	1
RNA polymerase factor sigma-32	1
aldehyde dehydrogenase	1
50S ribosomal subunit protein L6	1
putative DNA-directed RNA polymerase, omega subunit	1
galactokinase	1
galactose mutarotase	1
putative aminopeptidase	1
carbamoyl-phosphate synthase small subunit	1
Activator of Hsp90 ATPase1-like protein	1
integral membrane protein(Rhomboid family)	1
Chorismate mutase	1
NagC-type Transcriptional regulator	1
nonetranscription-repair coupling factor	1
AsnC-type transcriptional regulator	1
chorismate mutase	1
Biotin--[acetyl-CoA-carboxylase] ligase	1
protein NusG	1
protein SecE	1
tRNA pseudouridine(38-40) synthase	1
Bacterial Protein Translation Initiation Factor 1 (IF-1)	1
Transcriptional regulator, ROK family	1
transcriptional regulator, LacI family	1
NAD(P)H dehydrogenase (quinone)	1
phosphinothricin N-acetyl transferase	1
peptide ABC transporter substrate-binding protein	1
transcriptional regulatory protein, C-terminal domain protein	1
putative glucanase GlgE	1
polA DNA-directed RNA polymerase subunit alpha	1
putative periplasmic solute-binding protein	1
putative transcription elongation factor	1
putative transporter protein	1
phosphoglyceromutase	1
citrate utilization protein B	1
putative transmembrane transport protein	1
DNA-binding protein Bph2	1
ribosomal L10 family protein	1
sodium/hydrogen exchanger family protein	1
phosphocarrier, HPr family protein	1
ribosomal L4/L1 family protein	1
ribosomal L23 family protein	1
ribosomal S14p/S29e family protein	1
ribosomal S8 family protein	1
ribosomal L6 family protein	1
calcineurin-like phosphoesterase family protein	1
hemolysin TlyA family protein	1
RNA pseudouridylate synthase family protein	1
ribosomal L5P family C-terminus protein	1
ribosomal protein L6, putative	1
chromate transport protein	1
chromate transporter	1
Pseudouridine synthase	1
Protein RecA	1
Basic membrane protein A	1
Basic membrane protein D	1
Aspartyl-tRNA synthetase	1
Hemolysin	1
Transcription factor, putative	1
transcription antitermination factor	1
sigma 54 modulation protein/S30EA ribosomal protein	1
Hpr kinase phosphatase	1
2-hydroxyacid dehydrogenase	1
peptidase M20	1
binding-protein dependent transport system inner membrane protein	1
aspartyl-tRNA(Asn)/glutamyl-tRNA (Gln) amidotransferase subunit A	1
Crp/FNR family transcriptional regulatory protein	1
putative glyoxylate reductase	1
transcriptional regulatory protein GntR family	1
bifunctional protein YtqI	1
30S ribosomal protein11	1
polysaccharide deacetylase family protein	1
putative DNA-binding transcriptional regulator	1
IhfA protein	1
putative primosomal replication protein N, PriB	1
inorganic phosphate transporter	1
putative integral membrane transport protein	1
transcription accessory protein, TEX	1
peptidase M23	1
protein-L-isoaspartate(D-aspartate) O- methyltransferase	1
[truncated: 2,008 more rows]

## Sheet: Sheet 3 (COG_ranking)
COG ID	Occurrences
COG0202K	1463
COG0203J	1337
COG0099J	1303
COG0100J	1239
COG0195K	1006
COG0522J	917
COG0532J	908
COG0779S	630
COG0250K	611
COG0080J	596
COG0081J	553
COG0858J	444
COG0257J	395
COG0690U	372
COG1197LK	351
COG0201U	337
COG0200J	324
COG0130J	319
COG2740K	307
COG0361J	302
COG0098J	297
COG0256J	289
COG0096J	288
COG0097J	288
COG0193J	272
COG0093J	267
COG0198J	266
COG0094J	264
COG0086K	258
COG0197J	242
COG0199J	233
COG0566J	231
COG0090J	229
COG0092J	228
COG0186J	228
COG0185J	227
COG0088J	222
COG0091J	220
COG0563F	219
COG0085K	215
COG0087J	214
COG0089J	210
COG1358J	208
COG0048J	205
COG1758K	194
COG0781K	188
COG0215J	187
COG0373H	179
COG1841J	178
COG0101J	175
COG0051J	172
COG0255J	171
COG0244J	171
COG0103J	168
COG0102J	168
COG0568K	166
COG0049J	164
COG0231J	152
COG0072J	151
COG0196H	146
COG0480J	139
COG0222J	138
COG0008J	135
COG1595K	134
COG1122P	130
COG0016J	129
COG0216J	128
COG2890J	127
COG0050J	122
COG0024J	121
COG0358L	116
COG0042J	109
COG0789K	107
COG1420K	106
COG0776L	105
COG0184J	102
COG2912S	102
COG2877M	102
COG1959K	98
COG0194F	98
COG2901KL	96
COG0583K	94
COG3094S	91
COG0317TK	90
COG0495J	89
COG1045E	83
COG1727J	82
COG0052J	81
COG1939S	81
COG0782K	81
COG0820R	79
COG0267J	77
COG0484O	77
COG3688R	76
COG1734T	75
COG0245I	75
COG0124J	72
COG1385S	72
COG0013J	72
COG0745TK	71
COG1911J	71
COG0482J	70
COG0564J	70
COG0828J	70
COG0739M	70
COG0539J	69
COG1095K	68
COG0173J	68
COG1644K	67
COG1188J	67
COG1211I	67
COG1508K	67
COG2093K	65
COG1158K	64
COG0618R	63
COG0144J	62
COG0619P	62
COG0006E	62
COG1329K	62
COG1187J	61
COG0557K	59
COG0442J	59
COG1909S	59
COG1460S	58
COG1190J	58
COG0342U	58
COG2139J	57
COG0223J	57
COG1550S	57
COG0254J	56
COG0443O	56
COG0576O	56
COG0617J	56
COG0162J	56
COG0341U	56
COG1302S	56
COG0275M	55
COG1862U	55
COG0012J	54
COG1998J	52
COG0635H	51
COG1200LK	51
COG0181H	50
COG1610S	50
COG0528F	50
COG1185J	49
COG0340H	48
COG0735P	48
COG2004J	47
COG0642T	46
COG0292J	46
COG0017J	46
COG2244R	46
COG1198L	46
COG0285H	46
COG0268J	45
COG1366T	45
COG0324J	44
COG1386K	43
COG0768M	43
COG0821I	43
COG2264J	43
COG1544J	43
COG0113H	42
COG1309K	42
COG2919D	42
COG2001S	41
COG1522K	41
COG0481M	40
COG0018J	40
COG2012K	40
COG3063NU	40
COG1426S	39
COG0148G	39
COG0423J	38
COG1587H	38
COG1996K	38
COG1354S	37
COG1997J	37
COG2344R	36
COG3956R	36
COG1104E	35
COG0357M	35
COG0336J	35
COG1393P	35
COG0291J	34
COG5257J	34
COG0486R	34
COG1412R	33
COG0472M	33
COG0217S	33
COG0760O	33
COG0105F	33
COG0806J	33
COG0721J	32
COG0860M	32
COG0407H	32
COG0030J	31
COG0757E	31
COG0154J	31
COG0631T	31
COG2204T	30
COG0036G	30
COG0289E	30
COG3004P	30
COG0242J	29
COG1803G	29
COG3116D	29
COG0060J	29
COG1159R	28
COG0462FE	28
COG0769M	28
COG1160R	28
COG0337E	28
COG0142H	28
COG0037D	28
COG0465O	27
COG0494LR	27
COG2360O	26
COG1132V	26
COG0452H	26
COG0261J	26
COG0597MU	26
COG0283F	26
COG1232H	26
COG0817L	26
COG1355R	25
COG0771M	25
COG0773M	25
COG1192D	25
COG4115S	25
COG0801H	25
COG0541U	25
COG0359J	24
COG2161D	24
COG2163J	24
COG1057H	24
COG0265O	24
COG0057G	24
COG2265J	24
COG1327K	24
COG1491J	23
COG0064J	23
COG1475K	23
COG1162R	23
COG2070R	23
COG1664M	23
COG1137R	23
COG0770M	22
COG0707M	22
COG2976S	22
COG1561S	22
COG0515RTKL	22
COG2197TK	22
COG0536R	22
COG0445D	22
COG0182J	22
COG1825J	21
COG0772D	21
COG0206D	21
COG0816L	21
COG0621J	21
COG0456R	21
COG1191K	21
COG0703E	21
COG0172J	20
COG0664T	20
COG2052S	20
COG0001H	20
COG1648H	20
COG1207M	20
COG0264J	20
COG1258J	20
COG0525J	20
COG0082E	20
COG0327S	20
COG0192H	20
COG0483G	20
COG0504F	19
COG1520S	19
COG1921E	19
COG0441J	19
COG0799S	19
COG1438K	19
COG0552U	19
COG0634F	19
COG2892S	19
COG0546R	18
COG2933R	18
COG2738R	18
COG0535R	18
COG1713H	18
COG0438M	18
COG1925G	18
COG1189J	18
COG1762GT	18
COG1934S	18
COG1660R	18
COG1181M	17
COG0496R	17
COG0233J	17
COG0169E	17
COG0228J	17
COG0335J	17
COG0290J	17
COG1608R	17
COG4476S	17
COG1136V	16
COG1096J	16
COG1761K	16
COG0112E	16
COG1589M	16
COG0585S	16
COG1564H	16
COG1694R	16
COG0743I	16
COG0575I	16
COG0751J	16
COG0752J	16
COG0293J	16
COG2131F	16
COG1316K	16
COG0497L	16
COG3077L	16
COG3041S	16
COG0572F	16
COG1074L	16
COG1381L	15
COG4974L	15
COG2125J	15
COG0411E	15
COG0849D	15
COG0766M	15
COG2363S	15
COG0305L	15
COG1846K	15
COG0211J	15
COG0750M	15
COG0221C	15
COG0468L	15
COG1304C	15
COG1594K	15
COG1577I	15
COG0319R	14
COG3549R	14
COG0316S	14
COG2518O	14
COG1351F	14
COG0414H	14
COG0020I	14
COG0475P	14
COG1702T	13
COG2606S	13
COG0628R	13
COG1186J	13
COG2262R	13
COG0180J	13
COG0537FGR	13
COG2443U	13
COG2226H	13
COG2188K	13
COG1419N	13
COG4942D	13
COG0648L	13
COG1070G	13
COG0178L	13
COG2384R	12
COG0681U	12
COG0571K	12
COG2256L	12
COG0822C	12
COG1609K	12
COG3964R	12
COG1521K	12
COG0698G	12
COG0533O	12
COG0333J	12
COG0176G	12
COG2815S	12
COG3086T	12
COG0845M	11
COG1973O	11
COG0565J	11
COG0084L	11
COG0524G	11
COG0238J	11
COG0272L	11
COG0007H	11
COG0413H	11
COG0344S	11
COG1493T	11
COG0719O	11
COG0350L	11
COG0318IQ	11
COG2172T	11
COG2058J	11
COG2367V	11
COG0009J	10
COG0511I	10
COG0470L	10
COG1534J	10
COG2120S	10
COG2176L	10
COG2179R	10
COG1161R	10
COG0138F	10
COG0761IM	10
COG1154HI	10
COG1868N	10
COG4121S	10
COG0488R	10
COG1167KE	10
COG0164L	10
COG0313R	10
COG4783R	10
COG1778R	10
COG3117S	10
COG1730O	10
COG2271G	10
COG1485R	10
COG2136JA	10
COG3093R	9
COG1051F	9
COG5000T	9
COG0612R	9
COG1217T	9
COG5002T	9
COG1066O	9
COG0436E	9
COG0595R	9
COG0756F	9
COG0165E	9
COG0147EH	9
COG1737K	9
COG0002E	9
COG1364E	9
COG0548E	9
COG0204I	9
COG2207K	9
COG0061G	9
COG0236IQ	9
COG0455D	9
COG0763M	9
COG0835NT	9
COG0220R	9
COG1570L	9
COG0054H	9
COG1940KG	9
COG2157J	9
COG0513LKJ	9
COG1382O	9
COG0189HJ	9
COG0503F	9
COG0167F	8
COG2834M	8
COG0439I	8
COG1235R	8
COG0691O	8
COG2183K	8
COG0191G	8
COG0542O	8
COG0736I	8
COG0115EH	8
COG2267I	8
COG0078E	8
COG0793M	8
COG1692S	8
COG0328L	8
COG0325R	8
COG1837R	8
COG2231L	8
COG0143J	8
COG2177D	8
COG0111HE	8
COG0520E	8
COG0596R	8
COG1214O	8
COG0505EF	8
COG1722L	8
COG1171E	8
COG3887T	8
COG0235G	8
COG3343K	8
COG0794M	8
COG0792L	8
COG0638O	8
COG1500J	8
COG1349KG	8
COG4470S	8
COG0416I	7
COG1538MU	7
COG2935O	7
COG0812M	7
COG1674D	7
COG0811U	7
COG1852S	7
COG0608L	7
COG1490J	7
COG2205T	7
COG0706U	7
COG1559R	7
COG1414K	7
COG1476K	7
COG1399R	7
COG4992E	7
COG3073T	7
COG0035F	7
COG5578S	7
COG0345E	7
COG1379S	7
COG1799S	7
COG1496S	7
COG0466O	7
COG0274F	7
COG1576S	7
COG2607R	7
COG1286R	7
COG0643NT	7
COG0352H	7
COG0263E	7
COG0141E	7
COG0795R	7
COG0569P	7
COG0166G	7
COG1253R	7
COG0307H	7
COG0774M	7
COG2255L	7
COG3087D	7
COG0005F	7
COG2813J	7
COG5662K	7
COG0758LU	7
COG0591ER	7
COG2820F	7
COG0841V	6
COG0764I	6
COG1208MJ	6
COG0019E	6
COG0625O	6
COG1212M	6
COG1238S	6
COG0492O	6
COG1670J	6
COG0253E	6
COG0616OU	6
COG0853H	6
COG0491R	6
COG2868J	6
COG4472S	6
COG3869E	6
COG4956R	6
COG3604KT	6
COG0759S	6
COG4585T	6
COG1744R	6
COG0854H	6
COG0294H	6
COG2872R	6
COG1247M	6
COG1055P	6
COG2814G	6
COG1466L	6
COG0014E	6
COG2059P	6
COG2302S	6
COG3599D	6
COG0740OU	6
COG0574G	6
COG0056C	6
COG4191T	6
COG2199T	6
COG0351H	6
COG0331I	6
COG0128E	6
COG0106E	6
COG0077E	6
COG1044M	6
COG2849S	6
COG1776NT	6
COG0521H	6
COG0108H	6
COG0117H	6
COG0284F	6
COG2239P	6
COG0602O	6
COG1109G	6
COG2893G	6
COG0632L	6
COG4241S	6
COG1976J	6
COG0015F	6
COG0219J	6
COG0287E	6
COG0039C	6
COG1452M	6
COG2238J	6
COG2123J	6
COG0689J	6
COG1097J	6
COG1901S	6
COG1284S	6
COG1502I	6
COG0404E	6
COG5263R	6
COG1322S	5
COG0295F	5
COG1494G	5
COG0232F	5
COG1472G	5
COG2915R	5
COG0848U	5
COG1129G	5
COG1172G	5
COG1879G	5
COG1678K	5
COG0210L	5
COG4463K	5
COG3880S	5
COG4770I	5
COG0346E	5
COG0512EH	5
COG2610GE	5
COG1296E	5
COG0177L	5
COG0696G	5
COG4145H	5
COG0728R	5
COG5581M	5
COG1886NU	5
COG0560E	5
COG1565S	5
COG0712C	5
COG1729S	5
COG0523R	5
COG3026T	5
COG2944K	5
COG1043M	5
COG0227J	5
COG0396O	5
COG0118E	5
COG0530P	5
COG1067O	5
COG1871NT	5
COG1131V	5
COG0738G	5
COG1215M	5
COG1994R	5
COG0499H	5
COG1028IQR	5
COG5405O	5
COG3286S	5
COG1078R	5
COG0544O	5
COG2269J	5
COG0510M	5
COG0613R	5
COG0330O	5
COG0127F	5
COG2996S	5
COG2206T	5
COG2097J	5
COG2167J	5
COG2118R	5
COG1369J	5
COG5256J	5
COG2007J	5
COG2431S	5
COG1063ER	5
COG1377NU	5
COG4767V	5
COG2508TQ	5
COG1123R	5
COG4506S	4
COG0356C	4
COG3118O	4
COG1663M	4
COG2331S	4
COG0360J	4
COG1077D	4
COG1040R	4
COG4122R	4
COG0558I	4
COG1196D	4
COG0594J	4
COG1378K	4
COG0507L	4
COG0323L	4
COG0334E	4
COG1418R	4
COG0809J	4
COG0315H	4
COG0711C	4
COG2805NU	4
COG0775F	4
COG0040E	4
COG0534V	4
COG0137E	4
COG0815M	4
COG0838C	4
COG0649C	4
COG1005C	4
COG1143C	4
COG0839C	4
COG0713C	4
COG1009CP	4
COG1008C	4
COG1007C	4
COG3494S	4
COG0547E	4
COG0742L	4
COG0107E	4
COG0251J	4
COG0556L	4
COG0850D	4
COG2201NT	4
COG1802K	4
COG0755O	4
COG0762S	4
COG1199KL	4
COG4857R	4
COG1193L	4
COG2519J	4
COG2263J	4
COG0553KL	4
COG0288P	4
COG2812L	4
COG0592L	4
COG0190H	4
COG1501G	4
COG1357S	4
COG2870M	4
COG1603J	4
COG2003L	4
COG0694O	4
COG1164E	4
COG0783P	4
COG0119E	4
COG0023J	4
COG1220O	4
COG2808K	4
COG1298NU	4
COG1684NU	4
COG0448G	4
COG1699S	4
COG3601S	4
COG1110L	4
COG3808C	4
COG1690S	4
COG4109K	4
COG0382H	4
COG0388R	4
COG1076O	3
COG2844O	3
COG5010U	3
COG2378K	3
COG3178R	3
COG3215NU	3
COG4795U	3
COG1519M	3
COG3571R	3
COG3283KE	3
COG0727R	3
COG0826O	3
COG1718TD	3
COG0620E	3
COG1093J	3
COG0252EJ	3
COG1249C	3
COG3906S	3
COG1539H	3
COG3711K	3
COG1451R	3
COG0241E	3
COG2980M	3
COG0389L	3
COG2081R	3
COG4753T	3
COG0322L	3
COG0343J	3
COG0055C	3
COG0636C	3
COG1352NT	3
COG0777I	3
COG1611R	3
COG1314U	3
COG0031E	3
COG2908S	3
COG3706T	3
COG3401R	3
COG2885M	3
COG0355C	3
COG0131E	3
COG0139E	3
COG4775M	3
COG1917S	3
COG1766NU	3
COG0079E	3
COG0647G	3
COG2137R	3
COG0377C	3
COG4591M	3
COG0587L	3
COG1974KT	3
COG1435F	3
COG0459O	3
COG1695K	3
COG1033R	3
COG0669H	3
COG1141C	3
COG1396K	3
COG3201H	3
COG1280E	3
COG0741M	3
COG1968V	3
COG1032C	3
COG3238S	3
COG1484L	3
COG0179Q	3
COG0864K	3
COG0818M	3
COG1015G	3
COG0188L	3
COG0802R	3
COG3620K	3
COG1461R	3
COG3279KT	3
COG1219O	3
COG0218R	3
COG0116L	3
COG1179H	3
COG1989NOU	3
COG0083E	3
COG0705R	3
COG1812E	3
COG1344N	3
COG3852T	3
COG2345K	3
COG2761Q	3
COG1105G	3
COG2190G	3
COG1281O	3
COG1658L	3
COG1651O	3
COG0744M	3
COG4008K	3
COG2101K	3
COG1632J	3
COG0104F	3
COG2051J	3
COG1631J	3
COG2117J	3
COG0550L	3
COG0424D	3
COG3662S	3
COG0406G	3
COG3276J	3
COG1923R	3
COG2850S	3
COG0156H	3
COG0640K	3
COG1990S	3
COG0708L	3
COG1413C	3
COG1960I	3
COG4080L	3
COG1958K	3
COG0205G	3
COG1305E	3
COG0796M	3
COG1206J	3
COG0395G	3
COG1551T	3
COG1184J	3
COG1392P	3
COG4933S	3
COG0498E	2
COG0460E	2
COG5462S	2
COG1376S	2
COG0281C	2
COG1489R	2
COG3829KT	2
COG1011R	2
COG2865K	2
COG3156U	2
COG1303S	2
COG1813K	2
COG0787M	2
COG3129R	2
COG1246E	2
COG1555L	2
COG0240C	2
COG0063G	2
COG0655R	2
COG1405K	2
COG0824R	2
COG0800G	2
COG2208TK	2
COG1071C	2
COG0022C	2
COG0508C	2
COG4392S	2
COG3881S	2
COG1012C	2
COG0266L	2
COG1615S	2
COG0747E	2
COG1053C	2
COG1102F	2
COG1747S	2
COG2928S	2
COG0586S	2
COG3708S	2
COG1047O	2
COG0823U	2
COG0224C	2
COG1335Q	2
COG3200E	2
COG1317NU	2
COG1536N	2
COG0663R	2
COG0720H	2
COG1853R	2
COG0852C	2
COG1905C	2
COG1894C	2
COG1034C	2
COG3763S	2
COG3481R	2
COG0590FJ	2
COG0159E	2
COG0133E	2
COG3636K	2
COG3657S	2
COG1739S	2
COG0851D	2
COG2894D	2
COG1947I	2
COG2233F	2
COG2065F	2
COG1623R	2
COG3910R	2
COG1292M	2
COG3172H	2
COG0011S	2
COG2154H	2
COG1639T	2
COG5336S	2
COG0449M	2
COG1514J	2
COG1656S	2
COG1624S	2
COG4856S	2
COG3444G	2
COG3716G	2
COG0807H	2
COG0168P	2
COG3451U	2
COG3504U	2
COG0630NU	2
COG2078S	2
COG1180O	2
COG0311H	2
COG0214H	2
COG2168P	2
COG2923P	2
COG1553P	2
COG2964S	2
COG1307S	2
COG0183I	2
COG5499K	2
COG4680S	2
COG1720S	2
COG1458R	2
COG3679S	2
COG0420L	2
COG2836S	2
COG1999R	2
COG1709K	2
COG0836M	2
COG1686M	2
COG1402R	2
COG0668M	2
COG0010E	2
COG1236J	2
COG1912S	2
COG0458EF	2
COG0161H	2
COG0129EG	2
COG0095H	2
COG1432S	2
COG0043H	2
COG0451MG	2
COG0365I	2
COG1315L	2
COG4839D	2
COG2707S	2
COG2739S	2
COG0527E	2
COG2257S	2
COG3876S	2
COG2148M	2
COG2833S	2
COG5494O	2
COG0502H	2
COG1635H	2
COG1325J	2
COG1245R	2
COG2260J	2
COG2511J	2
COG1013C	2
COG0656R	2
COG1268R	2
COG0526OC	2
COG0785O	2
COG1333O	2
COG2274V	2
COG0463M	2
COG0732V	2
COG2374R	2
COG2922S	2
COG1845C	2
COG3814S	2
COG3761C	2
COG1463Q	2
COG2146PR	2
COG0444EP	2
COG1173EP	2
COG0601EP	2
COG0545O	2
COG2971G	2
COG1995H	2
COG2252R	2
COG0637R	2
COG3313R	2
COG1024I	2
COG0673R	2
COG1506E	2
COG2860S	2
COG0667C	2
COG0561R	2
COG2114T	2
COG3275T	2
COG0662G	2
COG1299G	2
COG0778C	2
COG3611L	2
COG0622R	2
COG4786N	2
COG3830T	2
COG2848S	2
COG1338NU	2
COG2509R	2
COG0075E	2
COG1371S	2
COG2878C	2
COG1175G	2
COG1256N	2
COG1586E	2
COG0421E	2
COG1507S	2
COG1031C	2
COG2962R	2
COG1478S	1
COG2356L	1
COG1890J	1
COG2067I	1
COG2062T	1
COG0633C	1
COG2975S	1
COG4655S	1
COG2064NU	1
COG4965U	1
COG4962U	1
COG4963U	1
COG4964U	1
COG3745U	1
COG4568K	1
COG0467T	1
COG1869G	1
COG2153R	1
COG3060KE	1
COG4853S	1
COG4863S	1
COG2965L	1
COG4372S	1
COG0658R	1
COG0813F	1
COG2337T	1
COG0402FR	1
COG4496S	1
COG3442R	1
COG1254C	1
COG1148C	1
COG3634O	1
COG1636S	1
COG4711S	1
COG0645R	1
COG0399M	1
COG2129R	1
COG1531S	1
COG4860S	1
COG0704P	1
COG0688I	1
COG0846K	1
COG3845R	1
COG4603R	1
COG1079R	1
COG2198T	1
COG1321K	1
COG1486G	1
COG1263G	1
COG0730R	1
COG1225O	1
COG1372L	1
COG1579R	1
COG0726G	1
COG0670R	1
COG3111S	1
COG3266S	1
COG0044F	1
COG2715R	1
COG0700S	1
COG0059EH	1
COG0028EH	1
COG4391S	1
COG1573L	1
COG0349J	1
COG4589R	1
COG5454	1
COG0134E	1
COG5452	1
COG1764O	1
COG3842E	1
COG2969R	1
COG0354R	1
COG0607P	1
COG3850T	1
COG2918H	1
COG2873E	1
COG0135E	1
COG3226S	1
COG3616E	1
COG0659P	1
COG1881R	1
COG1629P	1
COG3712PT	1
COG0271T	1
COG0579R	1
COG3862S	1
COG0516F	1
COG1937S	1
COG2759F	1
COG0297G	1
COG1387ER	1
COG3231J	1
COG2071R	1
COG2386O	1
COG0717F	1
COG2921S	1
COG3267U	1
COG1796L	1
COG3005C	1
COG0301H	1
COG0038P	1
COG4105R	1
COG2379G	1
COG0501O	1
COG2095U	1
COG2159R	1
COG1979C	1
COG0598P	1
COG1738S	1
COG1313R	1
COG1714S	1
COG0685E	1
COG3935L	1
COG1924I	1
COG1473R	1
COG2312R	1
COG0366G	1
COG4154G	1
COG3806T	1
COG1525L	1
COG2956G	1
COG2110R	1
COG0021G	1
COG0126G	1
COG0332I	1
COG0312R	1
COG3547L	1
COG0279G	1
COG0805U	1
COG1826U	1
COG1515L	1
COG0276H	1
COG3704U	1
COG3736U	1
COG2948U	1
COG4972NU	1
COG3166NU	1
COG3167NU	1
COG1450NU	1
COG0686E	1
COG3920T	1
COG0249L	1
COG0213F	1
COG4536P	1
COG1266R	1
COG0187L	1
COG1497K	1
COG1725K	1
COG1847R	1
COG4862OTN	1
COG3355K	1
COG1907R	1
COG1498J	1
COG1889J	1
COG3437KT	1
COG0419L	1
COG1120PH	1
COG1080G	1
COG1121P	1
COG1108P	1
COG1638G	1
COG2986E	1
COG1328F	1
COG2230M	1
COG2821M	1
COG5633R	1
COG0347E	1
COG2227H	1
COG0150F	1
COG1985H	1
COG3040M	1
COG4679S	1
COG5375S	1
COG4651P	1
COG1391OT	1
COG2184D	1
COG5006R	1
COG4541S	1
COG2524K	1
COG1585OU	1
COG3398S	1
COG4948MR	1
COG3530S	1
COG0160E	1
COG0473CE	1
COG2404R	1
COG2863C	1
COG1252C	1
COG4739S	1
COG3216S	1
COG1652S	1
COG1449G	1
COG1251C	1
COG0260E	1
COG5542S	1
COG2149S	1
COG1832R	1
COG0653U	1
COG0840NT	1
COG0644C	1
COG0461F	1
COG1736J	1
COG1054R	1
COG2706G	1
COG1388M	1
COG2723G	1
COG1072H	1
COG1113E	1
COG0531E	1
COG1234R	1
COG0151F	1
COG1666S	1
COG1704S	1
COG0212H	1
COG3027S	1
COG1574R	1
COG1957F	1
COG4481S	1
COG2357S	1
COG0025P	1
COG3557J	1
COG3253S	1
COG1597IR	1
COG4938S	1
COG1823R	1
COG0446R	1
COG1571R	1
COG1146C	1
COG4887R	1
COG0066E	1
COG1682GM	1
COG1537R	1
COG1356S	1
COG1257I	1
COG2098S	1
COG1361M	1
COG1241L	1
COG1630S	1
COG3425I	1
COG1545R	1
COG2074G	1
COG0543HC	1
COG4189K	1
COG1676J	1
COG1818R	1
COG1701S	1
COG1618F	1
COG0684H	1
COG2411S	1
COG2036B	1
COG0122L	1
COG5431S	1
COG0674C	1
COG2023J	1
COG1936F	1
COG1163R	1
COG1287R	1
COG2075J	1
COG2053J	1
COG2033C	1
COG4249R	1
COG1628S	1
COG1711S	1
COG2047R	1
COG3568R	1
COG0614P	1
COG3903R	1
COG2247M	1
COG0584C	1
COG4577QC	1
COG2334R	1
COG0765E	1
COG1126E	1
COG1231E	1
COG0604CR	1
COG0237H	1
COG0702MG	1
COG3631R	1
COG0225O	1
COG1112L	1
COG4123R	1
COG0286V	1
COG0610V	1
COG0258L	1
COG2094L	1
COG2236R	1
COG2141C	1
COG4941K	1
COG3795S	1
COG1560M	1
COG1267I	1
COG2887L	1
COG1830G	1
COG0797M	1
COG4717S	1
COG1323R	1
COG1733K	1
COG0666R	1
COG4959OU	1
COG3766S	1
COG1981S	1
COG5429S	1
COG0397S	1
COG4315S	1
COG4608E	1
COG2124Q	1
COG2021E	1
COG4973L	1
COG3159S	1
COG1242R	1
COG1020Q	1
COG3208Q	1
COG5285Q	1
COG3122S	1
COG2771K	1
COG0589T	1
COG1839S	1
COG1092R	1
COG1467L	1
COG2126J	1
COG4352J	1
COG3556S	1
COG3926R	1
COG0695O	1
COG0431R	1
COG2407G	1
COG1384J	1
COG3748S	1
COG0230J	1
COG0578C	1
COG1662L	1
COG3677L	1
COG0132H	1
COG4789U	1
COG2002K	1
COG1942R	1
COG0062S	1
COG3805Q	1
COG1922M	1
COG1319C	1
COG2080C	1
COG1529C	1
COG3071H	1
COG1210M	1
COG4473U	1
COG0125F	1
COG3448T	1
COG0262H	1
COG4430S	1
COG1445G	1
COG4946S	1
COG0506E	1
COG0270L	1
COG1675K	1
COG1926R	1
COG1106R	1
COG3593L	1
COG1041L	1
COG1324P	1
COG2084I	1
COG3291R	1
COG1453R	1
COG1982E	1
COG1774S	1
COG4467S	1
COG0606O	1
COG2109H	1
COG4465K	1
COG2402R	1
COG3899R	1
COG2103R	1
COG1680V	1
COG2377O	1
COG1987NU	1
COG3190N	1
COG1580N	1
COG1582N	1
COG1749N	1
COG1669R	1
COG2361S	1
COG2456S	1
COG0426C	1
COG1403V	1
COG3879S	1
COG3856S	1
COG0489D	1
COG2825M	1
COG2770T	1
COG1872S	1
COG0046F	1
COG2050Q	1
COG3357K	1
COG1552J	1
COG1606R	1
COG1691R	1
COG1641S	1
COG0391S	1
COG1481S	1
COG1752R	1
COG4828S	1
COG0171H	1
COG0174E	1
COG3643E	1
COG1243KB	1
COG0123BQ	1
COG0683E	1
COG1578S	1
COG1703E	1
COG2185I	1
COG1884I	1
COG1856S	1
COG3837S	1
COG0280C	1
COG1751S	1
COG4137R	1
COG0710E	1
COG1993S	1
COG2804NU	1
COG1318K	1
COG2187S	1
COG0300R	1
COG2303E	1
COG4632G	1
COG3328L	1
COG1546R	1
COG1533L	1
COG4742K	1
COG3832S	1
COG3181S	1
COG5606S	1
COG1291N	1
COG1360N	1
COG5001T	1
