# Supplementary material for: Systematic analysis of the underlying genomic architecture for transcriptional–translational coupling in prokaryotes
Source: NAR Genom Bioinform. 2022 Sep 27;4(3):lqac074. doi: 10.1093/nargab/lqac074 (PMC9514032; doi:10.1093/nargab/lqac074)
Supplement: lqac074_Supplemental_Files [file lqac074_supplemental_files.zip › SupplementaryFile2.xlsx]

## Sheet: Sheet 1 (rplK_nusG_motif)
motif	count
nusg,rpla,rplk	111
nusg,rpla,rplk,sece	193
na,nusg,rpla,rplk	22
nusg,rplk	18
na,nusg,rplk,sece	4
rplk,nusg,rpla	2
nusg,rpla,rplj,rplk,sece	17
na,nusg,rpla,rplj,rplk	2
nusg,rpla,rplj,rplk,rpll,sece	24
nusg,rplk,ftsz,sece	3
nusg,rpla,rplk,rpob,rplj,rpll,rpob,sece,tuf	1
nusg,rpla,rplk,rplj,rpll,sece	5
nusg,rpla,rplk,rplj,rpll	2
na,nusg,rpla,rplj,rplk,rpll,rpob,rpoc	3
nusg,rpla,rplj,rplk,rpll,rpob,rpoc	2
na,nusg,rpla,rplk,rpll,rpob,rpoc,rpsg,rpsl	1
na,na,na,na,nusg,rpla,rplk,rpll,rpmg,rpob,rpoc,rpsg,rpsl,sece	1
na,nusg,rpla,rplk,rpll,rpob,rpoc,rpsg,rpsl,sece	1
nusg,rpla,rplj,rplk,rpll,rpob,rpoc,rpsg,rpsl	1
bmpa-2,bmpd,nusg,rpla,rplj,rplk,rpll,rpob,rpoc,rpsg,rpsl,sece	2
nusg,rpla,rplj,rplk,rpll,rpob,rpoc,rpsg,rpsl,sece	1
nusg,rpla,rplj,rplk,rpll,rpmg,sece,tuf	1
rpla,nusg,rplk,rpmg,sece	1
nusg,rpla,rplk,rpmg,sece	25
fusa,nusg,rpla,rplk,sece,tuf	1
nusg,rpla,rplk,rplj,sece	3
nusg,rplk,sece	15
na,nusg,rpla,rpljl,rplk,rpob,rpoc	1
nusg,rpla,rplj,rplk,rpll,rpob,rpoc,sece	3
na,nusg,rpla,rplk,rplj,rpll	4
na,nusg,rpla,rplj,rplk,rpll	2
nusg,rpla,rplj,rplk,rpll,sece,tuf	1
na,nusg,rpla,rplj,rplk,rpll,sece	2
nusg,rpla,rplj,rplk,rpll,sece,tufa	1
rpla,rplk,nusg,rplj,rpll,sece	1
na,nusg,rpla,rplk,rpll,sece	4
na,na,nusg,rpla,rplj,rplk,rpll,rpob,rpoc,tala,tuf	1
na,nusg,rplk	1
na,nusg,rpla,rplk,rpll,rpmg,sece	1
na,nusg,rpla,rplk,rpmg	1
nusg,rpla,rplk,rpmga,sece	1
nusg,rpla,rplk,rpmg,sece,tuf	4
na,nusg,rpla,rplk,rpmg,sece	1
na,nusg,rpla,rplk,eif6,rplj,rplx,sece,srpr	1
na,nusg,rpla,rplk,rpob,rplj,rpll,rpob	1
nusg,rpla,rplj,rplk,rpll,rpmg,sece	1
nusg,perm2,rpla,rplk,rpmg,sece	1
na,na,gcp,nusg,rpla,rplj,rplk,rpll,rpob,rpoc,sece	1
nusg,rpla,rplj,rplk,rpmg,sece	2
nusg,rpla,rplk,rpmg,sece,tuf-2	1
na,na,na,nusg,rpla,rplk,rpob,adk,ffh,fusa,infa,map,rplb,rplc,rpld,rple,rplf,rplj,rpll,rpln,rplo,rplp,rplq,rplr,rplv,rplw,rplx,rpmd,rpoa,rpob,rps7,rpsc,rpsd,rpse,rpsh,rpsj,rpsk,rpsl,rpsm,rpsn,rpsq,rpss,sece,secy,tuf	1
nusg,rpla,rplk,rplj	2
rpla,rplk,nusg	2
na,nusg,rpla,rplk,sece	2
na,na,nusg,rpla,rplk,eif6,pdcd5,rpl31e,rpl39e,rplj,rplx,rps19e,srpr	1
na,nusg,rpla,rplk,rplj	2
na,ftsz_1,nusg,phet,rpla,rplj,rplk,sdha,sss1	1
nusg,rpla,rplk,rpl12ab,rplj	1
nusg,rpla,rplj,rplk	3
nusg,rpla,rplk,sece1	5
na,nusg,rpla,rplk,rpob,rpob,rplj,rpll,rpob	1
nusg,rpla,rplj,rplk,rpll	4
nusg,rpll,rpla,rplj,rplk,sece	1
nusg,rpl1,rpl11,rpla,rplk	2
na,na,na,na,na,na,na,nusg,rpla,rplk,rplj,rplx,srpr	1
na,na,na,na,na,na,nusg,rpla,rplk,rplj	1
na,na,na,na,na,nusg,rpla,rplk,rplj	3
rpla,rplk,rimi,nusg	1
rplk,nusg,rpla,rplj	1
na,nusg,rpla,rplj,rplk,rpll,rpob,tufa	1
nusg,rpla,rplj,rplk,rpll-b	1
nusg,rpla,rplk,map,sece	1
rpla,rplk,nusg,rpl12ab,rplj,sece,srpr	1
na,nusg,rpla,rplk,rpl12ab,rplj	3
na,nusg,rpla,rplk,rpl12ab,rplj,srpr	3
nusg,rpla,rplk,rpob,rplj,rpll,rpob,sece	1
nusg,rpla,rplk,clpb,gloa,sece	2
clpb,gloa,nusg,rpla,rplk,sece	1
nusg,rpl1,rpl11,rpla,rplk,sece	1
nusg3,rpla,rplk	1
nusg,rpla,rplk,rpmg,sece,tuf1	1
nusg,rpla,rplj,rplk,rpll,rpobc,sece	1
nusg,rpla,rplk,rpob,rplj,rpll	1
Total motif (rplK_nusG)	553

## Sheet: Sheet 2
motif	count
na,adk,infa,rplb,rplc,rpld,rple,rplf,rpln,rplo,rplp,rplq,rplr,rplv,rplw,rplx,rpmc,rpmd,rpoa,rpsc,rpsd,rpse,rpsh,rpsj,rpsk,rpsm,rpsn,rpsq,rpss,secy	1
rplq,rpoa,rpsd,rpsk,rpsm	348
infa,rplq,rpmj,rpoa,rpsd,rpsk,rpsm,trua	1
rplq,rpmj,rpoa,rpsd,rpsk,rpsm	46
rplm,rplq,rpoa,rpsd,rpsi,rpsk,rpsm,trua	4
rplq,rpoa,rpsd,rpsk,rpsm,trua	17
cbio4,cbio4,cbiq3,na,na,na,na,na,na,na,na,rplq,rpoa,rpsd,rpsk,rpsm,trua	1
rplq,rpmj,rpoa,rpsd,rpsk,rpsm,smpb,trua	1
na,rplq,rpoa,rpsd,rpsk,rpsm	16
infa2,rplo,rplq,rpmj,rpoa,rpsd,rpsk,rpsm,secy	1
na,na,na,fusa,infa,map,rplb,rplc,rpld,rple,rplf,rpln,rplo,rplp,rplq,rplr,rplv,rplw,rplx,rpmd,rpmj,rpoa,rps7,rpsc,rpsd,rpse,rpsh,rpsj,rpsk,rpsm,rpsn,rpsq,rpss,secy	1
rp1f,rplb,rplc,rpld,rple,rpln,rplo,rplp,rplq,rplr,rplv,rplw,rplx,rpmc,rpmd,rpmj,rpoa,rpsc,rpsd,rpse,rpsh,rpsj,rpsk,rpsm,rpsn,rpsq,rpss,secy	1
na,eno,fusa,gpmm,infa,map,rhle,rplb,rplc,rpld,rple,rplf,rplm,rpln,rplo,rplp,rplq,rplr,rplv,rplw,rplx,rpmj,rpoa,rpsb,rpsc,rpsd,rpse,rpsg,rpsh,rpsi,rpsj,rpsk,rpsl,rpsm,rpsn,rpsq,rpss,secy,tsf	1
na,eno,fusa,gpmi,infa,map,rplb,rplc,rpld,rple,rplf,rplm,rpln,rplo,rplp,rplq,rplr,rplv,rplw,rplx,rpmc,rpmj,rpoa,rpsb,rpsc,rpsd,rpse,rpsg,rpsh,rpsi,rpsj,rpsk,rpsl,rpsm,rpsn,rpsq,rpss,secy,tsf	1
eno,fusa,infa,map,nhad,pgm,rhle,rplb,rplc,rpld,rple,rplf,rplm,rpln,rplo,rplp,rplq,rplr,rplv,rplw,rplx,rpmj,rpoa,rpsb,rpsc,rpsd,rpse,rpsg,rpsh,rpsi,rpsj,rpsk,rpsl,rpsm,rpsn,rpsq,rpss,secy,tsf	1
eno,fusa,gpmm,infa,map,nhad,rhle,rplb,rplc,rpld,rple,rplf,rplm,rpln,rplo,rplp,rplq,rplr,rplv,rplw,rplx,rpmj,rpoa,rpsb,rpsc,rpsd,rpse,rpsg,rpsh,rpsi,rpsj,rpsk,rpsl,rpsm,rpsn,rpsq,rpss,secy,tsf	1
na,na,fusa,infa,rplb,rplc,rpld,rple,rplf,rpln,rplo,rplp,rplq,rplr,rplv,rplw,rplx,rpmd,rpoa,rps7,rpsc,rpsd,rpse,rpsh,rpsj,rpsk,rpsl,rpsm,rpsn,rpsq,rpss,secy,tuf	1
el-g,el-tu,infa,rplb,rplc,rpld,rple,rplf,rpln,rplo,rplp,rplq,rplr,rplv,rplw,rplx,rpmc,rpmd,rpmj,rpoa,rpsc,rpsd,rpse,rpsg,rpsh,rpsj,rpsk,rpsl,rpsm,rpsn,rpsq,rpss,secy	1
rple,rplf,rplo,rplq,rplr,rplx,rpmd,rpmj,rpoa,rpsd,rpse,rpsh,rpsk,rpsm,rpsn,secy	1
rple,rplf,rpln,rplo,rplq,rplr,rplx,rpmd,rpmj,rpoa,rpsd,rpse,rpsh,rpsk,rpsm,rpsn,secy	4
na,na,adk,infa,map,rplb,rplc,rpld,rple,rplf,rpln,rplo,rplp,rplq,rplr,rplv,rplw,rplx,rpmc,rpoa,rpsc,rpsd,rpse,rpsh,rpsj,rpsk,rpsm,rpsn,rpsq,rpss,secy	7
na,na,na,na,na,na,na,na,na,na,na,adk,atpa,atpb,atpd,atpe,atpf,atpi,atpk,cyss,fusa,fusa,gltx,infa,map,moaa,moac,nudf,plsy,rplb,rplc,rpld,rple,rplf,rplm,rpln,rplo,rplp,rplq,rplr,rplv,rplw,rplx,rpmc,rpmj,rpoa,rpob,rpoc,rpsc,rpsd,rpse,rpsg,rpsh,rpsi,rpsj,rpsk,rpsl,rpsm,rpsq,rpss,rpsz,secy,spea,trua,tuf	1
adk,infa,map,rplf,rplo,rplq,rplr,rpmj,rpoa,rpsd,rpse,rpsh,rpsk,rpsm,secy	1
na,adk,cbio,cbio1,infa,map,rpl36,rplb,rplc,rpld,rple,rplf,rplm,rpln,rplo,rplp,rplq,rplr,rplv,rplw,rplx,rpmc,rpmd,rpoa,rpsc,rpsd,rpse,rpsh,rpsi,rpsj,rpsk,rpsm,rpsq,rpss,rpsz,secy,trua	1
cbiq3,adk,cbio,cbio1,infa,map,rpl36,rplb,rplc,rpld,rple,rplf,rpln,rplo,rplp,rplq,rplr,rplv,rplw,rplx,rpmc,rpmd,rpoa,rpsc,rpsd,rpse,rpsh,rpsj,rpsk,rpsm,rpsq,rpss,rpsz,secy,trua	1
na,na,fusa,iles,ilvc,ilvi,obge,rlud,rpla,rplb,rplc,rpld,rple,rplf,rplj,rplk,rpll,rpln,rplo,rplp,rplq,rplr,rplu,rplv,rpma,rpmj,rpoa,rpob,rpoc,rpsc,rpsd,rpse,rpsg,rpsh,rpsj,rpsk,rpsl,rpsm,rpsn,rpsq,rpss,tuf	3
na,fusa,iles,obge,rpla,rplb,rplc,rpld,rple,rplf,rplj,rplk,rpll,rpln,rplo,rplp,rplq,rplr,rplu,rplv,rpma,rpmj,rpoa,rpob,rpoc,rpsc,rpsd,rpse,rpsg,rpsh,rpsj,rpsk,rpsl,rpsm,rpsn,rpsq,rpss,tuf	2
na,rplq,rpoa,rpsd,rpsk,rpsm,trua	3
na,adk,infa,map,rple,rplf,rplo,rplq,rplr,rpmd,rpoa,rpsd,rpse,rpsh,rpsk,rpsm,rpsn,secy	1
rplo,rplq,rpmj,rpoa,rpsd,rpsk,rpsm,secy	1
rplq,rpoa,rpsd,rpsk,rpsm,rpsu	2
adk,infa,map,rplq,rpmj,rpoa,rpsd,rpsk,rpsm,secy	1
fusa,infa,rplb,rplc,rpld,rple,rplf,rpln,rplo,rplp,rplq,rplr,rplv,rplw,rplx,rpme,rpmj,rpoa,rpsc,rpsd,rpse,rpsg,rpsh,rpsj,rpsk,rpsl,rpsm,rpsn,rpsq,rpss,secy	1
na,na,fusa,infa,rplb,rplc,rpld,rple,rplf,rpln,rplo,rplp,rplq,rplr,rplv,rpme,rpoa,rps7,rpsc,rpsd,rpse,rpsh,rpsj,rpsk,rpsl,rpsm,rpsn,rpsq,rpss,secy	1
infa,rple,rplf,rplo,rplq,rplr,rpmj,rpoa,rpsd,rpse,rpsh,rpsk,rpsm,rpsn,secy	1
infa,rplq,rpmj,rpoa,rpsd,rpsk,rpsm	2
arob,arok,hisa,hisb,hisf,hisg,hish,hisi,rplq,rpmj,rpoa,rpsd,rpsk,rpsm,sspb	1
rplb,rple,rplf,rpln,rplo,rplp,rplq,rplr,rplv,rplx,rpmd,rpmj,rpoa,rpsc,rpsd,rpse,rpsh,rpsk,rpsm,rpsn,rpsq,rpss,secy	1
cara,rplq,rpoa,rpsd,rpsk,rpsm	1
cbio4,cbio4,cbiq3,na,na,na,rpl8a,fusa2,infa,map,rplb,rplc,rpld,rple,rplf,rpln,rplo,rplp,rplq,rplr,rplv,rplw,rplx,rpmc,rpmd,rpmj,rpoa,rpsc,rpsd,rpse,rpsg,rpsh,rpsj,rpsk,rpsl,rpsm,rpsn,rpsq,rpss,secy,trua,tuf1	1
na,infa,rplb,rplc,rpld,rple,rplf,rpln,rplo,rplp,rplq,rplr,rplv,rplw,rplx,rpmd,rpmj,rpoa,rpsc,rpsd,rpse,rpsh,rpsk,rpsm,rpsn,rpsq,rpss,secy	2
infa,rplb,rplc,rpld,rple,rplf,rpln,rplo,rplp,rplq,rplr,rplv,rplw,rplx,rpmc,rpmd,rpmj,rpoa,rpsc,rpsd,rpse,rpsh,rpsk,rpsm,rpsn,rpsq,rpss,secy	4
cbio4,cbio4,cbiq3,rplq,rpoa,rpsd,rpsk,rpsm,trua	3
cbio1,cbio2,cbiq1,rplm,rplq,rpoa,rpsd2,rpsi,rpsk,rpsm,trua2	1
cbio4,cbio4,cbiq3,rplm,rplq,rpoa,rpsd,rpsi,rpsk,rpsm,trua	3
cbio4,cbio4,cbiq3,rplm,rplq,rpoa,rpsd,rpsi,rpsk,rpsm,trua-2	2
cbio4,cbio4,cbiq3,rplm,rplq,rpoa,rpsd,rpsi,rpsk,rpsm,trua2	1
cbio4,cbio4,cbiq3,rplm,rplq,rpoa,rpsd,rpsi,rpsk,rpsm,trua_2	1
cbio4,cbio,cbiq,rplq,rpoa,rpsd,rpsk,rpsm,trua	1
cbio4,cbio4,cbiq3,rplm,rplq,rpoa,rpsd_2,rpsi,rpsk,rpsm,trua_2	1
na,na,na,rplm,rplq,rpoa,rpsd,rpsi,rpsk,rpsm,trua-2	1
rplq,rpoa,rpsd1,rpsk,rpsm	1
cbio2,cbio3,cbiq2,rplq,rpoa,rpsd,rpsk,rpsm,trua	1
cbio4,cbio4,cbiq,rplq,rpoa,rpsd,rpsk,rpsm,trua	1
map,rplq,rpoa,rpsd,rpsk,rpsm	1
na,na,rplq,rpoa,rpsd,rpsk,rpsm,trua	2
infa,rplq,rpoa,rpsd,rpsk,rpsm	1
na,na,infa,rplq,rpoa,rpsd,rpsk,rpsm,trua	1
na,na,rplq,rpoa,rpsd,rpsk,rpsm	7
infa,map,rplo,rplq,rpmj,rpoa,rpsd,rpsk,rpsm,secy	4
cara,eno,rplq,rpoa,rpsd,rpsk,rpsm	1
cbio4,cbio4,na,na,na,na,adk,atpb,atpe,fuca,fusa,heml,infa,map,nfo,rplb,rplc,rpld,rple,rplf,rplj,rpll,rpln,rplo,rplp,rplq,rplr,rplv,rplw,rplx,rpmc,rpmj,rpoa,rpob,rpoc,rpsc,rpsd,rpse,rpsg,rpsh,rpsj,rpsk,rpsl,rpsm,rpsn,rpsq,rpss,secy,tuf	1
adk,fusa-1,infa,map,rplb,rplc,rpld,rple,rplf,rplm,rpln,rplo,rplp,rplq,rplr,rplv,rplw,rplx,rpmc,rpmd,rpmj,rpoa,rpsc,rpsd,rpse,rpsg,rpsh,rpsi,rpsj,rpsk,rpsl,rpsm,rpsn,rpsq,rpss,secy,trua	1
adk,fusa,infa,map,rplb,rplc,rpld,rple,rplf,rplm,rpln,rplo,rplp,rplq,rplr,rplv,rplw,rplx,rpmc,rpmd,rpmj,rpoa,rps7,rpsc,rpsd,rpse,rpsh,rpsi,rpsj,rpsk,rpsl,rpsm,rpsn,rpsq,rpss,secy,trua	2
adk,fusa,infa,map,rplb,rplc,rpld,rple,rplf,rplm,rpln,rplo,rplp,rplq,rplr,rplv,rplw,rplx,rpmc,rpmd,rpmj,rpoa,rpsc,rpsd,rpse,rpsg,rpsh,rpsi,rpsj,rpsk,rpsl,rpsm,rpsn,rpsq,rpss,secy,trua	1
na,adk,infa,map,rplf,rplm,rplo,rplq,rplr,rpmd,rpoa,rpsd,rpse,rpsh,rpsi,rpsk,rpsm,secy,trua	1
na,na,kad,rplf,rplo,rplq,rplr,rpmd,rpoa,rpsd,rpse,rpsh,rpsk,rpsm,secy	1
na,na,adk,fusa,infa,map,rplb,rplc,rpld,rple,rplf,rpln,rplo,rplp,rplq,rplr,rplv,rplw,rplx,rpoa,rps7,rpsc,rpsd,rpse,rpsh,rpsj,rpsk,rpsl,rpsm,rpsn,rpsq,rpss,secy,tuf	1
map,rplo,rplq,rpmd,rpmj,rpoa,rpsd,rpse,rpsk,rpsm,secy	1
cbio4,cbio4,cbiq3,infa,rplm,rplq,rpmj,rpoa,rpsd,rpsi,rpsk,rpsm,trua	3
na,fusa,infa,map,rplb,rplc,rpld,rple,rplf,rpln,rplo,rplp,rplq,rplr,rplv,rplw,rplx,rpmc,rpmd,rpmj,rpoa,rps7,rpsc,rpsd,rpse,rpsh,rpsj,rpsk,rpsl,rpsm,rpsn,rpsq,rpss,secy,tuf	1
cbio4,cbio4,cbiq3,na,fusa,infa,map,rplb,rplc,rpld,rple,rplf,rpln,rplo,rplp,rplq,rplr,rplv,rplw,rplx,rpmc,rpmd,rpmj,rpoa,rps7,rpsc,rpsd,rpse,rpsh,rpsj,rpsk,rpsl,rpsm,rpsn,rpsq,rpss,secy,trua,tuf	1
na,rpl8a,fusa,infa,map,rplb,rplc,rpld,rple,rplf,rpln,rplo,rplp,rplq,rplr,rplv,rplw,rplx,rpmc,rpmd,rpmj,rpoa,rps7,rpsc,rpsd,rpse,rpsh,rpsj,rpsk,rpsl,rpsm,rpsn,rpsq,rpss,secy,tuf	1
na,infa,map,rple,rplf,rplo,rplq,rplr,rplx,rpmd,rpmj,rpoa,rpsd,rpse,rpsh,rpsk,rpsm,rpsn,secy	1
na,infa,rplq,rpoa,rpsd,rpsk,rpsm	1
hemh,rplq,rpoa,rpsd,rpsk,rpsm	1
cbio4,cbio4,cbiq3,na,na,na,na,adk,fusa_2,infa,map,rplb,rplc,rpld,rple,rplf,rplm,rpln,rplo,rplp,rplq,rplr,rplv,rplw,rplx,rpmc,rpmj,rpoa,rpob,rpoc,rpsc,rpsd,rpse,rpsg,rpsh,rpsi,rpsj,rpsk,rpsl,rpsm,rpsn,rpsq,rpss,secy,trua,tuf_1	1
cbio4,cbio4,cbiq3,na,na,na,na,rpob,adk,fusa,infa,map,rplb,rplc,rpld,rple,rplf,rplm,rpln,rplo,rplp,rplq,rplr,rplv,rplw,rplx,rpmc,rpmj,rpoa,rpob,rps7,rpsc,rpsd,rpse,rpsh,rpsi,rpsj,rpsk,rpsl,rpsm,rpsn,rpsq,rpss,secy,trua,tuf	1
na,na,na,infa,map,rplq,rpoa,rpsd,rpsk,rpsm	1
rplq,rpoa,rpsd,rpsd,rpsk,rpsm	1
na,rplq,rpmj,rpoa,rpsd,rpsk,rpsm	6
cbio4,cbio4,cbiq3,rplq,rpoa,rpsd,rpsk,rpsm	1
adk,infa,map,rplb,rpld,rple,rplf,rpln,rplo,rplp,rplq,rplr,rplv,rplw,rplx,rpmc,rpmd,rpmj,rpoa,rpsc,rpsd,rpse,rpsh,rpsk,rpsm,rpsn,rpsq,rpss,secy	1
cara,eno,infa,rplb,rplc,rpld,rple,rplf,rpln,rplo,rplp,rplq,rplr,rplv,rplw,rplx,rpmc,rpmd,rpmj,rpoa,rpsc,rpsd,rpse,rpsh,rpsk,rpsm,rpsn,rpsq,rpss,secy	1
infa,rplf,rplo,rplq,rplr,rpmd,rpmj,rpoa,rpsd,rpse,rpsh,rpsk,rpsm,secy	4
cbio4,heml,na,na,na,na,na,na,adk,atpb,atpe,fuca,fusa,infa,map,rplb,rplc,rpld,rple,rplf,rpln,rplo,rplp,rplq,rplr,rplv,rplw,rplx,rpmc,rpoa,rps7,rpsc,rpsd,rpse,rpsh,rpsj,rpsk,rpsl,rpsm,rpsn,rpsq,rpss,secy,tuf	1
na,fusa,infa,rplb,rplc,rpld,rple,rplf,rpln,rplo,rplp,rplq,rplr,rplv,rplw,rplx,rpmd,rpmj,rpoa,rps7,rpsc,rpsd,rpse,rpsh,rpsj,rpsk,rpsl,rpsm,rpsn,rpsq,rpss,secy	1
rplq1,rpoa1,rpsd1,rpsk1,rpsm1	1
rplq,rpoa1,rpsd,rpsk,rpsm	3
rple,rplf,rpln,rplo,rplq,rplr,rplx,rpmd,rpmj,rpoa1,rpsd,rpse,rpsh,rpsk,rpsm,rpsn,secy	1
rple,rplf,rpln,rplo,rplq,rplr,rplx,rpmd,rpmj,rpoa1,rpsd,rpse,rpsh,rpsk,rpsm,rpsn,rpsq,secy	1
rple,rplf,rpln,rplo,rplq,rplr,rplx,rpmd,rpmj,rpoa2,rpsd,rpse,rpsh,rpsk,rpsm,rpsn,secy	1
rplq,rpmb,rpmj,rpoa,rpsd,rpsk,rpsm	1
adk,fusa-3,map,rplb,rplc,rpld,rple,rplf,rpln,rplo,rplp,rplq,rplr,rplv,rplw,rplx,rpmc,rpmd,rpmj,rpoa,rpsc,rpsd,rpse,rpsg,rpsh,rpsj,rpsk,rpsl,rpsm,rpsn,rpsq,rpss,secy,tuf-1	1
na,adk,fusa,map,rplb,rplc,rpld,rple,rplf,rpln,rplo,rplp,rplq,rplr,rplv,rplw,rplx,rpmc,rpmd,rpoa,rps7,rpsc,rpsd,rpse,rpsh,rpsj,rpsk,rpsl,rpsm,rpsn,rpsq,rpss,secy,tuf	2
adk,fusa-3,map,rplb,rplc,rpld,rple,rplf,rpln,rplo,rplp,rplq,rplr,rplv,rplw,rplx,rpmc,rpmd,rpmj,rpoa,rpob,rpoc,rpsc,rpsd,rpse,rpsg,rpsh,rpsj,rpsk,rpsl,rpsm,rpsn,rpsq,rpss,secy,tuf-1	1
adk,fusa-3,map,rplb,rplc,rpld,rple,rplf,rplj,rpll,rpln,rplo,rplp,rplq,rplr,rplv,rplw,rplx,rpmc,rpmd,rpmj,rpoa,rpob,rpoc,rpsc,rpsd,rpse,rpsg,rpsh,rpsj,rpsk,rpsl,rpsm,rpsn,rpsq,rpss,secy,tuf-1	1
cbio4,cbio4,cbiq3,infa,rplq,rpmj,rpoa,rpsd,rpsk,rpsm,trua	1
na,na,na,na,ldh3,rplq,rpoa,rpsd,rpsk,rpsm,ubie	1
cbio4,cbio4,cbiq3,na,infa,rplq,rpmj,rpoa,rpsd,rpsk,rpsm	1
na,infa,map,rplb,rplc,rpld,rple,rplf,rpln,rplo,rplp,rplq,rplr,rplv,rplw,rplx,rpmc,rpoa,rpsc,rpsd,rpse,rpsh,rpsj,rpsk,rpsm,rpsn,rpsq,rpss,secy	1
infa,map,rplb,rplc,rpld,rple,rplf,rpln,rplo,rplp,rplq,rplr,rplv,rplw,rplx,rpmc,rpmj,rpoa,rpsc,rpsd,rpse,rpsh,rpsj,rpsk,rpsm,rpsn,rpsq,rpss,secy	2
na,rpob,adk,fusa,infa,lspa,map,rplb,rplc,rpld,rple,rplf,rpln,rplo,rplp,rplq,rplr,rplv,rplw,rplx,rpmc,rpmd,rpoa,rpob,rps7,rpsc,rpsd,rpse,rpsh,rpsj,rpsk,rpsl,rpsm,rpsn,rpsq,rpss,secy,tuf	1
na,na,na,nusg,rpla,rplk,rpob,adk,ffh,fusa,infa,map,rplb,rplc,rpld,rple,rplf,rplj,rpll,rpln,rplo,rplp,rplq,rplr,rplv,rplw,rplx,rpmd,rpoa,rpob,rps7,rpsc,rpsd,rpse,rpsh,rpsj,rpsk,rpsl,rpsm,rpsn,rpsq,rpss,sece,secy,tuf	1
na,infa,map,rplo,rplq,rpmd,rpmj,rpoa,rpsd,rpse,rpsk,rpsm,secy	1
na,adk,fusa,infa,map,rplb,rplc,rpld,rple,rplf,rpln,rplo,rplp,rplq,rplr,rplv,rplw,rplx,rpmd,rpmj,rpoa,rps7,rpsc,rpsd,rpse,rpsh,rpsj,rpsk,rpsl,rpsm,rpsn,rpsq,rpss,secy,tuf	1
na,na,rplq,rpoa,rpoe,rpsd,rpsk,rpsm,rsmc,trua	1
na,adk,infa,map,rplb,rplc,rpld,rple,rplf,rplm,rpln,rplo,rplp,rplq,rplr,rplv,rplw,rplx,rpmc,rpmd,rpmj,rpoa,rpsc,rpsd,rpse,rpsh,rpsi,rpsj,rpsk,rpsm,rpsn,rpsq,rpss,secy,trua	1
infa2,rple,rplf,rpln,rplo,rplq,rplr,rplx,rpmd,rpmj,rpoa,rpsd,rpse,rpsh,rpsk,rpsm,rpsn,secy	1
adk,fusa,infa,rplb,rplc,rpld,rple,rplf,rpln,rplo,rplp,rplq,rplr,rplv,rplw,rplx,rpmc,rpmd,rpmj,rpoa,rpsc,rpsd,rpse,rpsg,rpsh,rpsj,rpsk,rpsl,rpsm,rpsn,rpsq,rpss,secy,tufb	1
adk,fusa,infa,rplb,rplc,rpld,rple,rplf,rpln,rplo,rplp,rplq,rplr,rplv,rplw,rplx,rpmc,rpmd,rpmj,rpoa,rpsc,rpsd,rpse,rpsh,rpsj,rpsk,rpsm,rpsn,rpsq,rpss,secy,tufb	1
adk,infa,rple,rplf,rpln,rplo,rplq,rplr,rplx,rpmd,rpmj,rpoa,rpsd,rpse,rpsh,rpsk,rpsm,rpsn,rpsq,secy	1
cbio4,cbio4,cbiq3,na,adk,fusa,infa,map,rplb,rplc,rpld,rple,rplf,rpln,rplo,rplp,rplq,rplr,rplv,rplw,rplx,rpmc,rpmd,rpmj,rpoa,rps7,rpsc,rpsd,rpse,rpsh,rpsj,rpsk,rpsl,rpsm,rpsn,rpsq,rpss,secy,trua,tuf	1
na,adk,infa,map,rplf,rplo,rplq,rplr,rpmd,rpmj,rpoa,rpsd,rpse,rpsh,rpsk,rpsm,secy	1
cbio4,cbio4,cbiq3,na,adk,infa,map,rplb,rplc,rpld,rple,rplf,rplm,rpln,rplo,rplp,rplq,rplr,rplv,rplw,rplx,rpmc,rpmd,rpmj,rpoa,rpsc,rpsd,rpse,rpsh,rpsi,rpsj,rpsk,rpsm,rpsn,rpsq,rpss,secy,trua,tuf	1
na,mure,nifuch1,rplq,rpoa,rpsd,rpsk,rpsm	1
minc,mind,mine,oxyr,rplq,rpoa,rpsd,rpsk,rpsm	1
infa,rple,rplf,rpln,rplo,rplq,rplr,rplx,rpmd,rpmj,rpoa,rpsd,rpse,rpsh,rpsk,rpsm,rpsn,secy	3
infa,rple,rplf,rpln,rplo,rplq,rplr,rplx,rpmd,rpmj2,rpoa,rpsd,rpse,rpsh,rpsk,rpsm,rpsn,secy	1
na,infa,rple,rplf,rpln,rplo,rplq,rplr,rplx,rpmd,rpoa,rpsd,rpse,rpsh,rpsk,rpsm,rpsn,secy	4
infa,rple,rplf,rpln,rplo,rplq,rplr,rplx,rpmd,rpmj1,rpoa,rpsd,rpse,rpsh,rpsk,rpsm,rpsn,secy	1
infa,rplq,rpmj,rpoa,rpsd,rpsk,rpsm,secy	1
na,fusa,rplb,rplc,rpld,rple,rplf,rpln,rplo,rplp,rplq,rplr,rplv,rplw,rplx,rpmc,rpmd,rpoa,rps7,rpsc,rpsd,rpse,rpsh,rpsj,rpsk,rpsl,rpsm,rpsn,rpsq,rpss,secy,tuf	1
na,rplo,rplq,rpoa,rpsd,rpsk,rpsm,secy	1
na,rplf,rplo,rplq,rplr,rpmd,rpoa,rpsd,rpse,rpsh,rpsk,rpsm,secy	1
bira,na,coax,rplq,rpoa,rpsd,rpsk,rpsm	1
adk,fusa,infa,map,rplb,rplc,rpld,rple,rplf,rpln,rplo,rplp,rplq,rplr,rplv,rplw,rplx,rpmc,rpmd,rpmj,rpoa,rps7,rpsc,rpsd,rpse,rpsh,rpsj,rpsk,rpsl,rpsm,rpsn,rpsq,rpss,secy,tuf	7
infa,map,rplf,rplo,rplq,rplr,rpmd,rpmj,rpoa,rpsd,rpse,rpsh,rpsk,rpsm,secy	1
na,adk,fusa,infa,map,rplb,rplc,rpld,rple,rplf,rpln,rplo,rplp,rplq,rplr,rplv,rplw,rplx,rpmc,rpmd,rpmj,rpoa,rpsc,rpsd,rpse,rpsg,rpsh,rpsj,rpsk,rpsl,rpsm,rpsn,rpsq,rpss,secy,tuf_2	1
infa,rplo,rplq,rpmj,rpoa,rpsd,rpsk,rpsm,secy	1
adk,infa,map,rplf,rplo,rplq,rplr,rpmd,rpoa,rpsd,rpse,rpsh,rpsk,rpsm,rpsn,secy	1
infa,map,rplq,rpoa,rpsd,rpsk,rpsm	2
na,na,rplq,rpoa,rpsd,rpsk,rpsm,rsmc,trua	2
na,na,na,na,dtd,infa,rplq,rpmj,rpoa,rpsd,rpsk,rpsm,secy	1
na,rplb,rplc,rpld,rple,rplf,rpln,rplo,rplp,rplq,rplr,rplv,rplw,rplx,rpmc,rpmd,rpmj,rpoa,rpsc,rpsd,rpse,rpsh,rpsj,rpsk,rpsm,rpsn,rpsq,rpss	1
rplb,rplc,rpld,rple,rplf,rpln,rplo,rplp,rplq,rplr,rplv,rplw,rplx,rpmc,rpmd,rpmj,rpoa,rpsc,rpsd,rpse,rpsh,rpsj,rpsk,rpsm,rpsn,rpsq,rpss,secy,tuf	1
na,rplb,rplc,rpld,rple,rplf,rpln,rplo,rplp,rplq,rplr,rplv,rplw,rplx,rpmd,rpmj,rpoa,rpsc,rpsd,rpse,rpsh,rpsj,rpsk,rpsm,rpsn,rpsq,rpss,secy,tuf	1
na,na,na,na,na,rplq,rpoa,rpsd,rpsk,rpsm	1
na,adk,fusa,infa,map,rplb,rplc,rpld,rple,rplf,rpln,rplo,rplp,rplq,rplr,rplv,rplw,rplx,rpmc,rpmd,rpmj,rpoa,rps7,rpsc,rpsd,rpse,rpsh,rpsj,rpsk,rpsl,rpsm,rpsn,rpsq,rpss,secy,tuf	1
na,infa,rplq,rpmj,rpoa,rpsd,rpsk,rpsm	1
cbio4,cbio4,cbiq3,rplq,rpmj,rpoa,rpsd,rpsk,rpsm,trua	1
na,na,infa,rple,rplf,rpln,rplo,rplq,rplr,rplx,rpmd,rpmj,rpoa,rpsd,rpse,rpsh,rpsk,rpsm,rpsn,secy	1
cbio4,cbio4,cbiq3,na,adk,fusa,infa,map,rplb,rplc,rpld,rple,rplf,rplm,rpln,rplo,rplp,rplq,rplr,rplv,rplw,rplx,rpmc,rpmj,rpoa,rps7,rpsc,rpsd,rpse,rpsh,rpsi,rpsj,rpsk,rpsl,rpsm,rpsn,rpsq,rpss,secy,trua,tuf	1
cbio4,cbio4,cbiq3,na,na,na,rplq,rpmj,rpoa,rpsd,rpsk,rpsm,trua	1
cbio4,cbio4,cbiq3,na,rplq,rpoa,rpsd,rpsk,rpsm,trua	1
cbio4,cbio4,cbiq3,na,adk,infa,map,rple,rplf,rplm,rpln,rplo,rplp,rplq,rplr,rplv,rplx,rpmc,rpmj,rpoa,rpsc,rpsd,rpse,rpsh,rpsi,rpsk,rpsm,rpsn,rpsq,secy,trua	1
cbio4,cbio4,cbiq3,na,adk,infa,map,rplb,rplc,rpld,rple,rplf,rplm,rpln,rplo,rplp,rplq,rplr,rplv,rplw,rplx,rpmc,rpmj,rpoa,rpsc,rpsd,rpse,rpsh,rpsi,rpsj,rpsk,rpsm,rpsn,rpsq,rpss,secy,trua	4
adk,cbio3,cbio4,cbiq3,infa,map,na,rplb,rplc,rpld,rple,rplf,rplm,rpln,rplo,rplp,rplq,rplr,rplv,rplw,rplx,rpmc,rpmj,rpoa,rpsc,rpsd,rpse,rpsh,rpsi,rpsj,rpsk,rpsm,rpsn,rpsq,rpss,secy,trua	1
na,adk,infa,map,rplb,rplc,rpld,rple,rplf,rpln,rplo,rplp,rplq,rplr,rplv,rplw,rplx,rpmc,rpmd,rpmj,rpoa,rpsc,rpsd,rpse,rpsh,rpsj,rpsk,rpsm,rpsn,rpsq,rpss,secy	1
cbio4,cbio4,cbiq3,na,adk,infa,map,rplb,rplc,rpld,rple,rplf,rplm,rpln,rplo,rplp,rplq,rplr,rplv,rplw,rplx,rpmc,rpmd,rpmj,rpoa,rpsc,rpsd,rpse,rpsh,rpsi,rpsj,rpsk,rpsm,rpsn,rpsq,rpss,secy,trua	1
na,na,na,na,adk,infa,map,rple,rplf,rpln,rplo,rplq,rplr,rplx,rpmd,rpmj,rpoa,rpsd,rpse,rpsh,rpsk,rpsm,rpsn,rrmj,secy	1
adk,fusa,infa,map,rplb,rplc,rpld,rple,rplf,rpln,rplo,rplp,rplq,rplr,rplv,rplw,rplx,rpmc,rpmd,rpoa,rps7,rpsc,rpsd,rpse,rpsh,rpsj,rpsk,rpsl,rpsm,rpsn,rpsq,rpss,secy,tuf	1
na,na,na,adk,clpp,fusa,infa,lon,map,pcnb,rplb,rplc,rpld,rple,rplf,rpln,rplo,rplp,rplq,rplr,rplv,rplw,rplx,rpmc,rpmd,rpoa,rps7,rpsc,rpsd,rpse,rpsh,rpsj,rpsk,rpsl,rpsm,rpsn,rpsq,rpss,secy,tuf	1
na,na,na,na,infa,map,rplf,rplm,rplo,rplq,rplr,rpoa,rpsd,rpse,rpsh,rpsi,rpsk,rpsm,rpsn,secy,sera,trua	1
adk,infa,map,rplm,rplo,rplq,rpmj,rpoa,rpsd,rpsi,rpsk,rpsm,secy,trua	1
cbio4,cbio4,cbiq3,na,na,adk,infa,map,rple,rplf,rplm,rpln,rplo,rplq,rplr,rplx,rpoa,rpsd,rpse,rpsh,rpsi,rpsk,rpsm,rpsn,rpsq,secy,trua	1
na,na,na,clpp,lspa,rplq,rpoa,rpsd,rpsk,rpsm,yebc	1
na,na,na,na,adk,clpp,fusa,infa,lspa,map,rlud,rplb,rplc,rpld,rple,rplf,rpln,rplo,rplp,rplq,rplr,rplv,rplw,rplx,rpmc,rpmd,rpmj,rpoa,rps7,rpsc,rpsd,rpse,rpsh,rpsj,rpsk,rpsl,rpsm,rpsn,rpsq,rpss,secy,tuf,yebc	1
degv.4,nagc,rho,rplq,rpoa,rpsd,rpsk,rpsm	1
cbio4,cbio4,cbiq3,na,na,rplq,rpmj,rpoa,rpsd,rpsk,rpsm,trua	1
rple,rplf,rpln,rplo,rplq,rplr,rplx,rpmd,rpoa,rpsd,rpse,rpsh,rpsk,rpsm,rpsn,secy	1
na,rple,rplf,rpln,rplo,rplq,rplr,rplx,rpmd,rpoa,rpsd,rpse,rpsh,rpsk,rpsm,rpsn,secy,tatd	1
adk,infa,map,rplf,rplo,rplq,rplr,rpmd,rpmj,rpoa,rpsd,rpse,rpsh,rpsk,rpsm,secy	1
na,na,na,hiss,ispg,ndk,rlmn,rplb,rplc,rpld,rple,rplf,rpln,rplo,rplp,rplq,rplr,rplv,rplw,rplx,rpmc,rpmd,rpmj,rpoa,rpsc,rpsd,rpse,rpsh,rpsj,rpsk,rpsm,rpsn,rpsq,rpss,secy	1
Total motifs (rpoA-rplQ-rpsD-rpsK-rpsM)	656

## Sheet: Sheet 3 (nusA_infB_motif)
motif	count
infb,nusa,rbfa,rplg,yhbc	3
na,rpl8a,infb,nusa,rbfa,rplg	1
rpl8a,infb,nrna,nusa,rbfa,ribf,rplg,trub,yhbc	10
infb,nusa,rbfa,rplg,sua5,yhbc	2
infb,nusa,rbfa,trub	12
infb,nusa,pnp,pqql,rbfa,rpso,trub,yhbc	3
infb,nusa,rbfa,yhbc	17
na,infb,nusa,rbfa	4
infb,nusa,yhbc	181
na,infb,nusa	38
infb,nusa,rbfa,trub,yhbc	69
na,infb,nusa,yhbc	5
infb,nusa,rbfa,rpso,trub,yhbc	14
infb,nusa,rbfa,trub,typa,yhbc	3
na,na,na,infb,nusa,rbfa,ribc,rimp,rpso,trub	1
na,na,infb,nusa	9
infb,nusa,rbfa	7
rpl8a,cdsa,dxr,frr,infb,nusa,polc,pros,pyrh,rbfa,ribc,rplg,rpso,rsep,trub,tsf,upps,yhbc,ylxp	1
infb,nusa,rplg,yhbc	39
na,na,na,na,infb,nusa,rbfa,rpso,trub	1
infb,nusa,rbfa,rplga,ylxp,ylxr,ylxs	2
rpl8a,infb,nusa,rbfa,rimp,rplg,ylxp	1
na,na,infb,nusa,rbfa,ylxr,ylxs	1
infb,nusa,rbfa,ylxp,ylxq,ylxr,ylxs	4
na,na,infb,nusa,rbfa,rimp,ylxq	1
rpl8a,infb,nusa,rbfa,rplg,yhbc,ylxp	25
rpl8a,infb,nusa,rbfa,ribf,rplg,rpso,trub,yhbc,ylxp	5
cdsa,dxr,na,rpl8a,upps,infb,nusa,polc,pros2,rbfa,ribf,rplg,rsep,trub,yhbc,ylxp	1
rpl8a,infb,infb,nusa,rbfa,rplg,yhbc,ylxp	1
infb,nusa,rbfa,rimp,rplga,ylxp,ylxr	1
infb,nusa,rbfa,rplg,rplga,yhbc,ylxp	2
na,na,infb,nusa,rbfa,trub,ylxp,ylxr	1
rpl8a,infb,nusa,rbfa,ribf,rplg,trub,yhbc,ylxp	1
infb,nusa,rbfa,ribc,rplga,trub,ylxp,ylxr,ylxs	1
na,na,na,na,infb,nusa,rbfa	14
infb,nusa,rbfa,rpso,trub	1
asps,infb,nusa	4
na,infb,nusa,rbfa,trub,typa	1
na,infb,nusa,rbfa,trub	13
infb,nusa,rbfa,ribc,rplg,trub,ylxp,ylxq,ylxs,ytqi	1
na,infb,nusa,trub	2
rpl8a,infb,nusa,rplg,yhbc	57
infb,nrna,nusa,rbfa,ribf,rplg,trub,yhbc	5
infb,nusa	15
infb,nrna,nusa,pnpa,rbfa,ribf,rplg,rpso,trub,yhbc	1
na,infb,nusa,pnpa,rbfa,ribf,rimp,rpso,trub,ylxr	1
infb,nrna,nusa,pnpa,rbfa,ribf,rimp,rpso,trub,ylxr	1
infb,nusa,rada	1
na,na,infb,nusa,pnp,pqql,rbfa,rpso,trub,yhbc,ylxp	1
na,fur,infb,lnt,metk,miab,nusa,phoh,pnp,rbfa,rpso,ybey	1
infb,nusa,rbfa,rplg	1
infb,nusa,rbfa,ribf,trub	7
infb,nusa,sufb,sufc,sufd,sufs	1
na,na,rpl8a,infb,nrna,nusa,rbfa,ribf,rplg,trub,yhbc	1
na,na,na,infb,nusa	27
sura2,infb,nusa,yhbc	1
infb,nusa,rbfa,ribf,rpsa,trub	12
na,infb,nusa,rbfa,rpsa,trub	2
infb,nusa,rbfa,rpsa	1
infb,nusa,rbfa,ribf,rps1,trub	1
infb,nusa,rbfa,ribf,rs1,trub	1
infb,nusa,rbfa,ribc,rpsa,trub	1
infb,nusa,rbfa,ribf,trub,yhbc	2
rpl8a,infb,nrna,nusa,rfba,ribf,rplg,trub,yhbc	1
rpl8a,infb,nrna,nusa,rbfa,ribf,rimp,trub,ylxr	1
na,na,na,na,na,infb,nusa,rbfa,rpso,trub	2
rpl8a,infb,nrna,nusa,rbfa,ribf,rplg,rpso,trub,yhbc	8
rpl8a,infb,nrna,nusa,pnpa,rbfa,ribf,rplg,rpso,trub,yhbc	1
rpl8a,infb,nrna,nusa,rbfa,rplg,trub,yhbc	2
rpl8a,infb,nrna,nusa,pnp,rbfa,ribf,rplg,rpso,trub,yhbc	1
nusa,rpl8a,rbfa,ribf,trub,infb,nrna,rplg	1
infb,nrna,nusa,rbfa,ribf,rpso,trub,yhbc,ylxq,ylxr	1
infb,nrna,nusa,rbfa,ribf,trub,yhbc,ylxp	1
infb,nusa,rbfa,rimp	2
na,na,infb,nusa,rbfa	1
na,na,na,na,pnp,rimi,ahcy,dut,folk_1,infb,metk,nusa,pdhd,plsc,rbfa,rplg,rpso,trub,yhbc,ylxp	1
na,infb,nusa,rbfa,rplg,trub	1
infb,nusa,rbfa,rplg,trub	4
infb,nusa,yhbc,ylxp	1
na,infb,nrna,nusa,rbfa,ribf,rplg,trub,yhbc	1
na,na,infb,nusa,ylxp	1
infb,nusa,rplg	3
infb,nusa,quea,rbfa,trub,yhbc	1
bira,infb,lysa,nrna,nusa,rbfa,ribf,rplg,trub,yhbc,ylxp	1
infb,na,na,nusa	1
infb,probable nusa,probable rbfa	1
infb,nusa,rimp	9
na,infb,nusa,rbfa,rpll,ylxr	1
na,infb,nusa,rbfa,rimp,ylxr	1
na,na,infb,nusa,rbfa,ylxr	1
rpl8a,infb,nusa,rbfa,yhbc,ylxr	1
na,na,na,na,infb,nusa,rbfa,rimp,rpso	1
na,infb,nusa,rbfa,ribf,trub	1
na,na,na,na,infb,nusa,rbfa,ribf,trub	1
na,na,na,na,pnp,dut,infb,nrna,nusa,pgsa-1,rbfa,reca,ribf,rplg,rpso,trub,ycfv,yhbc	1
na,na,hiss,infb,nusa,rbfa,rlud,yhbc	4
na,na,na,hiss,infb,nusa,rbfa,rluc	2
na,na,hiss,infb,nusa,rbfa,rluc,yhbc	6
na,na,na,na,na,hiss,infb,nusa	1
na,na,na,clpp,infb,lon,nusa,rbfa,recj,rplg,yhbc	1
rpl8a,infb,nusa,rbfa,ribf,trub,yhbc	1
infb,nusa,yhbc,ylxrq	1
infb,nrna,nusa,rbfa,trub,yhbc,ylxrq	2
infb,nrna,nusa,rbfa,rpso,trub,yhbc,ylxrq	1
na,na,na,na,dut,infb,nusa,pnp,rbfa,rpso,trub,ylxrq,yrdc	1
infb,nrna,nusa,rbfa,rplg,rpso,trub,yhbc	1
na,infb,nusa,rbfa,trub,tyra,yhbc	1
na,na,infb,nusa,rbfa,trub,ylxp,ylxq,ylxs	1
infb,nusa,rbfa,rimp,rpso,trub	2
na,pnp,infb,nusa,rbfa,rpso,trub,yhbc	1
rpl8a,infb,nusa,rbfa,ribf,rplg,trub,yhbc	5
rpl8a,infb,nusa,rbfa,ribc,rplg,trub,yhbc	2
na,na,na,na,na,infb,nusa,trub	2
rpl8a,infb,nusa,rbfa,rplg,yhbc	14
na,na,na,infb,nusa,rbfa	5
infb,nusa,nusa,rbfa,yhbc,ylxq	2
cdsa,frr,polc,pyrh,rpl8a,tsf,upps,infb,nusa,pros2,rbfa,ribf,rplg,rps2p,rsep,trub,yhbc	1
rpl8a,infb,nusa,rbfa,rimp,rplg	1
na,infb,nusa,nusa,yhbc,ylxq	1
na,na,infb,nusa,rpl,rbfa	1
rpl8a,infb,nusa,rbfa,rplg	2
dut,infb,nusa,pnp,pqql,rbfa,rpso,trub,yhbc	2
na,infb,nusa,rbfa,rpso,trub	3
na,na,rpl8a,infb,nusa,rplg,yhbc	1
infb,nusa,rbfa,rimp,trub	1
infb,mate,nrna,nusa,rbfa,rplg,yhbc	1
na,na,na,dinf,infb,nusa,rbfa,ugpa,ugpb,ugpc,ugpe	1
apt,infb,nusa,rplg,yhbc	4
apt,infb,nusa,rplg	1
na,na,apt,infb,nusa	1
na,na,na,infb,nusa,rbfa,ribf,rplg,tlyc	1
na,na,na,na,na,na,infb,nusa	2
na,na,na,na,na,asps,grea,hiss,infb,leus,nusa,nusb,obg,pyrg,rbfa,rpsb	2
na,na,na,na,asps,grea,hiss,infb,leus,nusa,nusb,obg,pyrg,rbfa,rpsb,uvrd	1
na,na,na,gida,hsdm,hsdr,hsds,hsds,infb,mate,nrna,nrna,nusa,pip,rbfa,rplg	1
na,na,na,na,na,dnae,infb,mnua,nusa	1
na,infb,nusa,rbfa,rplg	4
na,na,dnae,infb,mnua,nusa,rbfa,rplg	1
na,na,na,na,dnae,infb,nusa,rbfa	1
na,na,infb,nusa,rbfa,rplg	1
na,na,na,na,na,dnae,infb,nusa	1
na,gida,infb,nusa,rbfa,rplg,yhbc	1
na,na,infb,nusa,rimp	4
na,na,na,na,asps,hiss,infb,leus,nrna,nusa,nusb,obge,pyrg,rbfa,rpsb	1
na,infb,nusa,rplg,yhbc	5
na,na,infb,nusa,rbfa,rpso	1
na,infb,nusa,rimp	2
infb,nusa,rimp,rplg	1
dnag,infb,nrna,nusa,rbfa,ribf,rpos,trub	1
rpl8a,infb,nrna,nusa,rbfa,ribf,rplg,rpso,trub	1
infb,mipp,nusa,rbfa,ribc,rpso,trub,ylxq,ylxr,ylxs	1
infb,lnt,metk,nusa,rplg,trmb,yhbc	1
infb,nrna,nusa,rbfa,rpso,trub,yhbc,ylxp,ylxrq	1
infb,nrna,nusa,rbfa,rplg,trub,yhbc	1
na,infb,nusa,sufb,sufb,sufc	2
infb,nusa,sufb,yhbc	1
na,infb,nusa,sufb,sufc,sufd,sufs	1
infb,nusa,rbfa,ribf,rpso,trub	1
na,na,infb,nusa,rbfa,rpso,trub	1
na,infb,infb,nusa,rbfa,trub	1
na,na,infb,nusa,rbfa,trub,typa,yhbc	1
na,na,na,na,infb,nusa,rbfa,ribc,trub	1
na,na,na,engd,infb,nusa,rbfa,ribf,rpsa,sctu,sctv,trub	1
na,na,infb,nusa,rbfa,rimp,trub	1
na,infb,nusa,ylxq,ylxs	1
na,infb,nusa,rbfa,rplg,tdk,yhbc	1
na,infb,nusa,rbfa,rplg,yhbc	1
pnp,dut,infb,nusa,pth,pth,rbfa,ribf,rpso,trub,yhbc	1
na,na,infb,nusa,rpl7ae	2
infb,nusa,rplg,rpll2,yhbc	1
na,na,na,infb,nusa,polc	1
infb,nusa,pnp,rbfa,rimp,rpso,trub	1
rpl8a,infb,nusa,yhbc,ylxr	2
rpl8a,infb,nusa,rplg	14
na,na,infb,nusa,rimp,ylxr	1
na,rpl8a,infb,nusa,rplg,trmb,yhbc	2
na,na,na,na,na,na,na,na,blpx,blpy,blpz,infb,nusa	1
na,na,na,na,na,na,na,infb,nusa,rbfa	1
na,na,na,na,na,na,na,infb,nusa,rbfa,rimp,ylxr	1
na,infb,nrdg,nusa,yhbc	1
rpl8a,infb,nrna,nusa,rbfa,ribf,rlub,rplg,rpso,trub,yhbc	1
infb,nusa,rbfa,rimp,trub,typa	1
pnp,rpl8a,infb,nrna,nusa,rbfa,ribf,rplg,rpso,trub,yhbc	6
cdsa,dxr,frr,gcpe,infb,na,nusa,pnp,polc,pyrh,rpl8a,rbfa,ribf,rpso,trub,upps,wcaa3,nrna,rplg,rsep,yhbc	1
infb,nrna,nusa,rbfa,ribf,rplg,trub,tyrs	1
na,infb,nusa,rplg,secd,yhbc	2
na,na,na,infb,nusa,rbfa,trub,typa,yhbc	1
infb,nusa,rbfa,ribf,rpso,trub,yhbc	1
na,na,na,na,na,na,infb,nusa,rbfa,trub,typa,yhbc	1
dead,infb,nusa,pnp,rbfa,rpso,trub	1
acrd1,infb,nusa,rbfa,ubia	3
infb,nusa,rbfa,ubia	1
infb,nusa,p15b,p35,yhbc	1
Total motifs (nusA_infB)	877
