# Supplementary material for: Systematic analysis of the underlying genomic architecture for transcriptional–translational coupling in prokaryotes
Source: NAR Genom Bioinform. 2022 Sep 27;4(3):lqac074. doi: 10.1093/nargab/lqac074 (PMC9514032; doi:10.1093/nargab/lqac074)
Supplement: lqac074_Supplemental_Files [file lqac074_supplemental_files.zip › SupplementaryFile3.xlsx]

## Sheet: Sheet 1 (rplK_nusG_genome)
genome	ncid	motif	count
Acaryochloris marina MBIC11017	NC_009925	nusg,rpla,rplk	111
Alcanivorax borkumensis SK2	NC_008260
Anaeromyxobacter dehalogenans 2CP-C	NC_007760
Anoxybacillus flavithermus WK1	NC_011567
Aromatoleum aromaticum EbN1	NC_006513
Azotobacter vinelandii DJ	NC_012560
Bacillus megaterium WSH-002	NC_017138
Bacillus pumilus SAFR-032	NC_009848
Campylobacter concisus 13826	NC_009802
Campylobacter curvus 525.92	NC_009715
Campylobacter jejuni subsp. jejuni ICDCCJ07001	NC_014802
Candidatus Puniceispirillum marinum IMCC1322	NC_014010
Carboxydothermus hydrogenoformans Z-2901	NC_007503
Clavibacter michiganensis subsp. michiganensis	NCPPB_382_
Clostridium botulinum BKT015925	NC_015425
Clostridium novyi NT	NC_008593
Desulfobacula toluolica Tol2	NC_018645
Dichelobacter nodosus VCS1703A	NC_009446
Dinoroseobacter shibae DFL 12	NC_009952
Frankia alni ACN14a	NC_008278
Frankia sp. CcI3	NC_007777
Helicobacter acinonychis str. Sheeba	NC_008229
Helicobacter bizzozeronii CIII-1	NC_015674
Helicobacter pylori 83	NC_017375
Helicobacter pylori B38	NC_012973
Helicobacter pylori Cuz20	NC_017358
Helicobacter pylori ELS37	NC_017063
Helicobacter pylori F16	NC_017368
Helicobacter pylori F30	NC_017365
Helicobacter pylori F32	NC_017366
Helicobacter pylori Gambia9424	NC_017371
Helicobacter pylori India7	NC_017372
Helicobacter pylori J99	NC_000921
Helicobacter pylori P12	NC_011498
Helicobacter pylori PeCan18	NC_017742
Helicobacter pylori PeCan4	NC_014555
Helicobacter pylori Puno120	NC_017378
Helicobacter pylori Puno135	NC_017379
Helicobacter pylori SJM180	NC_014560
Helicobacter pylori SNT49	NC_017376
Helicobacter pylori Sat464	NC_017359
Helicobacter pylori Shi112	NC_017741
Helicobacter pylori Shi470	NC_010698
Helicobacter pylori SouthAfrica7	NC_017361
Helicobacter pylori XZ274	NC_017926
Helicobacter pylori v225d	NC_017355
Ketogulonicigenium vulgare Y25	NC_014625
Ketogulonigenium vulgarum WSH-001	NC_017384
Kytococcus sedentarius DSM 20547	NC_013169
Lactobacillus acidophilus 30SC	NC_015214
Lactobacillus crispatus ST1	NC_014106
Lactobacillus fermentum IFO 3956	NC_010610
Lactobacillus gasseri ATCC 33323	NC_008530
Lactobacillus helveticus DPC 4571	NC_010080
Lactobacillus johnsonii FI9785	NC_013504
Lactobacillus johnsonii	NCC_533_
Lactobacillus kefiranofaciens ZW3	NC_015602
Lactobacillus reuteri DSM 20016	NC_009513
Lactobacillus reuteri JCM 1112	NC_010609
Lactobacillus reuteri SD2112	NC_015697
Lactobacillus sanfranciscensis TMW 1.1304	NC_015978
Lawsonia intracellularis PHEMN1-00	NC_008011
Leuconostoc citreum KM20	NC_010471
Leuconostoc gasicomitatum LMG 18811	NC_014319
Leuconostoc kimchii IMSNU 11154	NC_014136
Leuconostoc mesenteroides subsp. mesenteroides ATCC 8293	NC_008531
Leuconostoc sp. C2	NC_015734
Magnetococcus sp. MC-1	NC_008576
Mesorhizobium sp. B	NC1_
Micrococcus luteus	NCTC_2665_
Mycobacterium gilvum Spyr1	NC_014814
Mycobacterium leprae Br4923	NC_011896
Neisseria lactamica 020-06	NC_014752
Nitrosomonas eutropha C91	NC_008344
Nitrosospira multiformis ATCC 25196	NC_007614
Oscillibacter valericigenes Sjm18-20	NC_016048
Pediococcus claussenii ATCC BAA-344	NC_016605
Pediococcus pentosaceus ATCC 25745	NC_008525
Pelotomaculum thermopropionicum SI	NC_009454
Polaromonas sp. JS666	NC_007948
Prochlorococcus marinus str. AS9601	NC_008816
Prochlorococcus marinus str. MIT 9211	NC_009976
Prochlorococcus marinus str. MIT 9215	NC_009840
Prochlorococcus marinus str. MIT 9301	NC_009091
Prochlorococcus marinus str. MIT 9312	NC_007577
Prochlorococcus marinus str. MIT 9515	NC_008817
Prochlorococcus marinus str. NATL1A	NC_008819
Prochlorococcus marinus str. NATL2A	NC_007335
Pseudomonas aeruginosa M18	NC_017548
Pseudomonas aeruginosa	NCGM2.S1_
Psychrobacter arcticus 273-4	NC_007204
Rhodobacter capsulatus SB 1003	NC_014034
Rhodococcus equi 103S	NC_014659
Rhodococcus erythropolis PR4	NC_012490
Rhodococcus jostii RHA1	NC_008268
Rhodopseudomonas palustris BisB18	NC_007925
Rhodospirillum rubrum ATCC 11170	NC_007643
Roseobacter denitrificans OCh 114	NC_008209
Roseobacter litoralis Och 149	NC_015730
Saccharomonospora viridis DSM 43017	NC_013159
Sanguibacter keddieii DSM 10542	NC_013521
Sulfobacillus acidophilus TPY	NC_015757
Synechococcus sp. CC9311	NC_008319
Synechococcus sp. WH 7803	NC_009481
Syntrophobotulus glycolicus DSM 8271	NC_015172
Thermaerobacter marianensis DSM 12885	NC_014831
Thermoanaerobacter brockii subsp. finnii Ako-1	NC_014964
Thermoanaerobacter pseudethanolicus ATCC 33223	NC_010321
Thermoanaerobacter sp. X514	NC_010320
Thermotoga neapolitana DSM 4359	NC_011978
Tropheryma whipplei TW0827	NC_004551
Achromobacter xylosoxidans A8	NC_014640	nusg,rpla,rplk,sece	193
Acidithiobacillus ferrooxidans ATCC 23270	NC_011761
Acidovorax sp. JS42	NC_008782
Acinetobacter baumannii AB0057	NC_011586
Acinetobacter baumannii ACICU	NC_010611
Acinetobacter baumannii AYE	NC_010410
Acinetobacter baumannii SDF	NC_010400
Acinetobacter baumannii TCDC-AB0715	NC_017387
Acinetobacter calcoaceticus PHEA-2	NC_016603
Acinetobacter oleivorans DR1	NC_014259
Acinetobacter sp. ADP1	NC_005966
Advenella kashmirensis WT001	NC_017964
Alcanivorax dieselolei B5	NC_018691
Alkalilimnicola ehrlichii MLHE-1	NC_008340
Anaerolinea thermophila UNI-1	NC_014960
Arcobacter butzleri RM4018	NC_009850
Azoarcus sp. BH72	NC_008702
Azospirillum lipoferum 4B	NC_016622
Bartonella henselae str. Houston-1	NC_005956
Baumannia cicadellinicola str. Hc (Homalodisca coagulata)	NC_007984
Blastococcus saxobsidens DD2	NC_016943
Bordetella avium 197N	NC_010645
Bordetella bronchiseptica RB50	NC_002927
Bordetella parapertussis 12822	NC_002928
Bordetella pertussis CS	NC_017223
Bordetella pertussis Tohama I	NC_002929
Bordetella petrii DSM 12804	NC_010170
Brachyspira hyodysenteriae WA1	NC_012225
Brachyspira intermedia PWSA	NC_017243
Brachyspira pilosicoli 951000	NC_014330
Brachyspira pilosicoli B2904	NC_018607
Buchnera aphidicola (Cinara tujafilina)	NC_015662
Buchnera aphidicola str. 5A (Acyrthosiphon pisum)	NC_011833
Buchnera aphidicola str. Ak (Acyrthosiphon kondoi)	NC_017256
Buchnera aphidicola str. Cc (Cinara cedri)	NC_008513
Buchnera aphidicola str. Sg (Schizaphis graminum)	NC_004061
Buchnera aphidicola str. Tuc7 (Acyrthosiphon pisum)	NC_011834
Buchnera aphidicola str. Ua (Uroleucon ambrosiae)	NC_017259
Burkholderia cenocepacia AU 1054	NC_008060
Burkholderia gladioli BSR3	NC_015381
Burkholderia mallei ATCC 23344	NC_006348
Burkholderia mallei SAVP1	NC_008785
Burkholderia multivorans ATCC 17616	NC_010804
Burkholderia pseudomallei 1710b	NC_007434
Burkholderia pseudomallei 668	NC_009074
Burkholderia pseudomallei MSHR346	NC_012695
Burkholderia thailandensis E264	NC_007651
Burkholderia vietnamiensis G4	NC_009256
Campylobacter fetus subsp. fetus 82-40	NC_008599
Campylobacter hominis ATCC BAA-381	NC_009714
Campylobacter jejuni RM1221	NC_003912
Campylobacter jejuni subsp. doylei 269.97	NC_009707
Campylobacter jejuni subsp. jejuni 81-176	NC_008787
Campylobacter jejuni subsp. jejuni 81116	NC_009839
Campylobacter jejuni subsp. jejuni IA3902	NC_017279
Campylobacter jejuni subsp. jejuni M1	NC_017280
Campylobacter jejuni subsp. jejuni	NCTC_11168_=_ATCC_700819_
Campylobacter jejuni subsp. jejuni PT14	NC_018709
Campylobacter jejuni subsp. jejuni S3	NC_017281
Campylobacter lari RM2100	NC_012039
Candidatus Accumulibacter phosphatis clade IIA str. UW-1	NC_013194
Candidatus Arthromitus sp. SFB-rat-Yit	NC_016012
Candidatus Blochmannia floridanus	NC_005061
Candidatus Blochmannia vafer str. BVAF	NC_014909
Candidatus Liberibacter asiaticus str. psy62	NC_012985
Candidatus Portiera aleyrodidarum BT-B	NC_018507
Candidatus Riesia pediculicola USDA	NC_014109
Candidatus Ruthia magnifica str. Cm (Calyptogena magnifica)	NC_008610
Candidatus Vesicomyosocius okutanii HA	NC_009465
Chloroflexus aurantiacus J-10-fl	NC_010175
Chromobacterium violaceum ATCC 12472	NC_005085
Chromohalobacter salexigens DSM 3043	NC_007963
Clostridiales genomosp. BVAB3 str. UPII9-5	NC_013895
Clostridium botulinum B str. Eklund 17B	NC_010674
Clostridium ljungdahlii DSM 13528	NC_014328
Corynebacterium diphtheriae 241	NC_016782
Corynebacterium diphtheriae PW8	NC_016789
Cyanobacterium UCYN-A	NC_013771
Cyanothece sp. PCC 7424	NC_011729
Cyanothece sp. PCC 7425	NC_011884
Cyanothece sp. PCC 8801	NC_011726
Cyanothece sp. PCC 8802	NC_013161
Dechloromonas aromatica RCB	NC_007298
Deferribacter desulfuricans SSM1	NC_013939
Desulfotomaculum ruminis DSM 2154	NC_015589
Desulfovibrio aespoeensis Aspo-2	NC_014844
Desulfurispirillum indicum S5	NC_014836
Dictyoglomus thermophilum H-6-12	NC_011297
Francisella sp. TX077308	NC_015696
Francisella tularensis TIGB03	NC_016933
Francisella tularensis subsp. holarctica FTNF002-00	NC_009749
Francisella tularensis subsp. holarctica LVS	NC_007880
Francisella tularensis subsp. mediasiatica FSC147	NC_010677
Francisella tularensis subsp. novicida U112	NC_008601
Francisella tularensis subsp. tularensis FSC198	NC_008245
Francisella tularensis subsp. tularensis SCHU S4	NC_006570
Francisella tularensis subsp. tularensis WY96-3418	NC_009257
Fusobacterium nucleatum subsp. nucleatum ATCC 25586	NC_003454
Gallibacterium anatis UMN179	NC_015460
Geobacter bemidjiensis Bem	NC_011146
Geobacter metallireducens GS-15	NC_007517
Geobacter sp. FRC-32	NC_011979
Geobacter sulfurreducens PCA	NC_002939
Hahella chejuensis KCTC 2396	NC_007645
Halomonas elongata DSM 2581	NC_014532
Helicobacter cetorum MIT 00-7128	NC_017737
Helicobacter cinaedi PAGU611	NC_017761
Helicobacter hepaticus ATCC 51449	NC_004917
Helicobacter pylori 26695	NC_000915
Helicobacter pylori B8	NC_014256
Helicobacter pylori G27	NC_011333
Helicobacter pylori HPAG1	NC_008086
Helicobacter pylori Lithuania75	NC_017362
Heliobacterium modesticaldum Ice1	NC_010337
Hyperthermus butylicus DSM 5456	NC_008818
Janthinobacterium sp. Marseille	NC_009659
Kocuria rhizophila DC2201	NC_010617
Legionella longbeachae NSW150	NC_013861
Legionella pneumophila 230099 Alcoy	NC_014125
Legionella pneumophila str. Lens	NC_006369
Legionella pneumophila str. Paris	NC_006368
Legionella pneumophila subsp. pneumophila	NC_018140
Legionella pneumophila subsp. pneumophila str. Philadelphia 1	NC_002942
Leifsonia xyli subsp. xyli str. CTCB07	NC_006087
Maricaulis maris MCS10	NC_008347
Methylovorus sp. MP688	NC_014733
Modestobacter marinus	NC_017955
Moraxella catarrhalis RH4	NC_014147
Mycobacterium avium 104	NC_008595
Mycobacterium bovis BCG str. Mexico	NC_016804
Mycobacterium bovis BCG str. Tokyo 172	NC_012207
Mycobacterium gilvum PYR-GCK	NC_009338
Mycobacterium smegmatis str. MC2 155	NC_018289
Mycobacterium sp. KMS	NC_008705
Mycobacterium sp. MOTT36Y	NC_017904
Mycobacterium tuberculosis CDC1551	NC_002755
Mycobacterium tuberculosis CTRI-2	NC_017524
Mycobacterium tuberculosis F11	NC_009565
Mycobacterium tuberculosis KZN 1435	NC_012943
Mycobacterium tuberculosis RGTB327	NC_017026
Nautilia profundicola AmH	NC_012115
Nitrosococcus halophilus Nc4	NC_013960
Nitrosococcus oceani ATCC 19707	NC_007484
Pasteurella multocida subsp. multocida str. HN06	NC_017027
Pelagibacterium halotolerans B2	NC_016078
Pelobacter carbinolicus DSM 2380	NC_007498
Prochlorococcus marinus str. MIT 9303	NC_008820
Propionibacterium freudenreichii subsp. shermanii CIRM-BIA1	NC_014215
Propionibacterium propionicum F0230a	NC_018142
Proteus mirabilis HI4320	NC_010554
Pseudomonas aeruginosa DK2	NC_018080
Pseudomonas aeruginosa LESB58	NC_011770
Pseudomonas aeruginosa PA7	NC_009656
Pseudomonas aeruginosa PAO1	NC_002516
Pseudomonas aeruginosa UCBPP-PA14	NC_008463
Pseudomonas brassicacearum subsp. brassicacearum NFM421	NC_015379
Pseudomonas entomophila L48	NC_008027
Pseudomonas fluorescens F113	NC_016830
Pseudomonas fluorescens Pf-5	NC_004129
Pseudomonas fluorescens Pf0-1	NC_007492
Pseudomonas mendocina NK-01	NC_015410
Pseudomonas mendocina ymp	NC_009439
Pseudomonas putida GB-1	NC_010322
Pseudomonas putida KT2440	NC_002947
Pusillimonas sp. T7-7	NC_015458
Rhodococcus opacus B4	NC_012522
Rickettsia bellii OSU 85-389	NC_009883
Rickettsia bellii RML369-C	NC_007940
Rubrivivax gelatinosus IL144	NC_017075
Shewanella amazonensis SB2B	NC_008700
Shewanella denitrificans OS217	NC_007954
Shewanella oneidensis MR-1	NC_004347
Shewanella sp. ANA-3	NC_008577
Shewanella sp. MR-4	NC_008321
Shewanella sp. MR-7	NC_008322
Shewanella violacea DSS12	NC_014012
Sodalis glossinidius str. 'morsitans'	NC_007712
Streptomyces bingchenggensis BCW-1	NC_016582
Sulfurovum sp. NBC37-1	NC_009663
Symbiobacterium thermophilum IAM 14863	NC_006177
Synechococcus elongatus PCC 7942	NC_007604
Synechococcus sp. JA-2-3B'a(2-13)	NC_007776
Synechococcus sp. PCC 7002	NC_010475
Thauera sp. MZ1T	NC_011662
Thermodesulfovibrio yellowstonii DSM 11347	NC_011296
Thermomicrobium roseum DSM 5159	NC_011959
Thermosipho africanus TCF52B	NC_011653
Thermotoga thermarum DSM 5069	NC_015707
Thiobacillus denitrificans ATCC 25259	NC_007404
Treponema primitia ZAS-2	NC_015578
Trichodesmium erythraeum IMS101	NC_008312
Vibrio fischeri ES114	NC_006840
Vibrio fischeri MJ11	NC_011184
Acidithiobacillus caldus SM-1	NC_015850	na,nusg,rpla,rplk	22
Bdellovibrio bacteriovorus HD100	NC_005363
Desulfobulbus propionicus DSM 2032	NC_014972
Francisella philomiragia subsp. philomiragia ATCC 25017	NC_010336
Helicobacter felis ATCC 49179	NC_014810
Helicobacter mustelae 12198	NC_013949
Myxococcus xanthus DK 1622	NC_008095
Nocardia cyriacigeorgica GUH-2	NC_016887
Paenibacillus mucilaginosus KNP414	NC_015690
Propionibacterium acnes 266	NC_017534
Pseudomonas putida DOT-T1E	NC_018220
Pseudomonas stutzeri CCUG 29243	NC_018028
Pseudomonas stutzeri DSM 10701	NC_018177
Serratia symbiotica str. 'Cinara cedri'	NC_016632
Stigmatella aurantiaca DW43-1	NC_014623
Sulfuricurvum kujiense DSM 16994	NC_014762
Sulfurimonas autotrophica DSM 16294	NC_014506
Sulfurospirillum deleyianum DSM 6946	NC_013512
Synechococcus sp. JA-3-3Ab	NC_007775
Syntrophus aciditrophicus SB	NC_007759
Tropheryma whipplei str. Twist	NC_004572
Wolinella succinogenes DSM 1740	NC_005090
Acidothermus cellulolyticus 11B	NC_008578	nusg,rplk	18
Amycolatopsis mediterranei U32	NC_014318
Arthrobacter arilaitensis Re117	NC_014550
Arthrobacter aurescens TC1	NC_008711
Arthrobacter phenanthrenivorans Sphe3	NC_015145
Gordonia bronchialis DSM 43247	NC_013441
Helicobacter pylori 52	NC_017354
Lactobacillus delbrueckii subsp. bulgaricus ATCC 11842	NC_008054
Lactobacillus delbrueckii subsp. bulgaricus ATCC BAA-365	NC_008529
Lactobacillus delbrueckii subsp. bulgaricus ND02	NC_014727
Methanobrevibacter smithii ATCC 35061	NC_009515
Microlunatus phosphovorus NM-1	NC_015635
Mycobacterium sp. JLS	NC_009077
Mycobacterium sp. MCS	NC_008146
Nocardia brasiliensis ATCC 700358	NC_018681
Pyrococcus yayanosii CH1	NC_015680
Streptosporangium roseum DSM 43021	NC_013595
Thermococcus kodakarensis KOD1	NC_006624
Acinetobacter baumannii MDR-ZJ06	NC_017171	na,nusg,rplk,sece	4
Eggerthella sp. YY7918	NC_015738
Staphylococcus aureus 04-02981	NC_017340
Staphylococcus aureus subsp. aureus Mu50	NC_002758
Amycolicicoccus subflavus DQS3-9A1	NC_015564	rplk,nusg,rpla	2
Francisella tularensis subsp. holarctica OSU18	NC_008369
Anaplasma centrale str. Israel	NC_013532	nusg,rpla,rplj,rplk,sece	17
Anaplasma phagocytophilum HZ	NC_007797
Borrelia garinii PBi	NC_006156
Chlorobium tepidum TLS	NC_002932
Fibrobacter succinogenes subsp. succinogenes S85	NC_017448
Flavobacterium branchiophilum	NC_016001
Gramella forsetii KT0803	NC_008571
Leptospira borgpetersenii serovar Hardjo-bovis JB197	NC_008510
Prevotella denticola F0289	NC_015311
Prevotella melaninogenica ATCC 25845	NC_014370
Rickettsia prowazekii Rp22	NC_017560
Rickettsia prowazekii str. BuV67-CWPP	NC_017056
Rickettsia prowazekii str. Chernikova	NC_017049
Rickettsia prowazekii str. Dachau	NC_017051
Rickettsia prowazekii str. GvV257	NC_017048
Rickettsia prowazekii str. RpGvF24	NC_017057
Taylorella equigenitalis ATCC 35865	NC_018108
Anaplasma marginale str. Florida	NC_012026	na,nusg,rpla,rplj,rplk	2
Anaplasma marginale str. St. Maries	NC_004842
Aquifex aeolicus VF5	NC_000918	nusg,rpla,rplj,rplk,rpll,sece	24
Bacteroides fragilis 638R	NC_016776
Chlamydia trachomatis BJali20OT	NC_012686
Chlamydophila caviae GPIC	NC_003361
Chlamydophila pecorum E58	NC_015408
Chlamydophila psittaci 6BC	NC_015470
Cytophaga hutchinsonii ATCC 33406	NC_008255
Desulfobacterium autotrophicum HRM2	NC_012108
Flavobacterium indicum GPTSA100-9	NC_017025
Flavobacterium psychrophilum JIP0286	NC_009613
Helicobacter cetorum MIT 99-5656	NC_017735
Helicobacter pylori 35A	NC_017360
Helicobacter pylori F57	NC_017367
Helicobacter pylori HUP-B14	NC_017733
Helicobacter pylori Shi169	NC_017740
Helicobacter pylori Shi417	NC_017739
Ignavibacterium album JCM 16511	NC_017464
Leptospira biflexa serovar Patoc strain 'Patoc 1 (Ames)'	NC_010842
Leptospira biflexa serovar Patoc strain 'Patoc 1 (Paris)'	NC_010602
Orientia tsutsugamushi str. Boryong	NC_009488
Orientia tsutsugamushi str. Ikeda	NC_010793
Persephonella marina EX-H1	NC_012440
Waddlia chondrophila WSU 86-1044	NC_014225
Wolbachia sp. wRi	NC_012416
Archaeoglobus fulgidus DSM 4304	NC_000917	nusg,rplk,ftsz,sece	3
Methanocaldococcus fervens AG86	NC_013156
Thermococcus onnurineus NA1	NC_011529
Bacteroides fragilis YCH46	NC_006347	nusg,rpla,rplk,rpob,rplj,rpll,rpob,sece,tuf	1
Bacteroides helcogenes P 36-108	NC_014933	nusg,rpla,rplk,rplj,rpll,sece	5
Chlorobium phaeobacteroides DSM 266	NC_008639
Croceibacter atlanticus HTCC2559	NC_014230
Robiginitalea biformata HTCC2501	NC_013222
Zunongwangia profunda SM-A87	NC_014041
Bacteroides thetaiotaomicron VPI-5482	NC_004663	nusg,rpla,rplk,rplj,rpll	2
Bacteroides vulgatus ATCC 8482	NC_009614
Blattabacterium sp. (Mastotermes darwiniensis) str. MADAR	NC_016146	na,nusg,rpla,rplj,rplk,rpll,rpob,rpoc	3
Ehrlichia chaffeensis str. Arkansas	NC_007799
Ehrlichia ruminantium str. Gardel	NC_006831
Blattabacterium sp. (Periplaneta americana) str. BPLAN	NC_013418	nusg,rpla,rplj,rplk,rpll,rpob,rpoc	2
Ehrlichia ruminantium str. Welgevonden	NC_005295
Borrelia bissettii DN127	NC_015921	na,nusg,rpla,rplk,rpll,rpob,rpoc,rpsg,rpsl	1
Borrelia burgdorferi JD1	NC_017403	na,na,na,na,nusg,rpla,rplk,rpll,rpmg,rpob,rpoc,rpsg,rpsl,sece	1
Borrelia burgdorferi N40	NC_017418	na,nusg,rpla,rplk,rpll,rpob,rpoc,rpsg,rpsl,sece	1
Borrelia burgdorferi ZS7	NC_011728	nusg,rpla,rplj,rplk,rpll,rpob,rpoc,rpsg,rpsl	1
Borrelia duttonii Ly	NC_011229	bmpa-2,bmpd,nusg,rpla,rplj,rplk,rpll,rpob,rpoc,rpsg,rpsl,sece	2
Borrelia recurrentis A1	NC_011244
Borrelia garinii BgVir	NC_017717	nusg,rpla,rplj,rplk,rpll,rpob,rpoc,rpsg,rpsl,sece	1
Caldisericum exile AZM16c01	NC_017096	nusg,rpla,rplj,rplk,rpll,rpmg,sece,tuf	1
Candidatus Arthromitus sp. SFB-mouse-Japan	NC_015913	rpla,nusg,rplk,rpmg,sece	1
Candidatus Arthromitus sp. SFB-mouse-Yit	NC_017294	nusg,rpla,rplk,rpmg,sece	25
Candidatus Phytoplasma mali	NC_011047
Clostridium acetobutylicum ATCC 824	NC_003030
Clostridium acetobutylicum DSM 1731	NC_015687
Clostridium beijerinckii	NCIMB_8052_
Clostridium botulinum A2 str. Kyoto	NC_012563
Clostridium botulinum A3 str. Loch Maree	NC_010520
Clostridium botulinum A str. ATCC 19397	NC_009697
Clostridium botulinum A str. ATCC 3502	NC_009495
Clostridium botulinum A str. Hall	NC_009698
Clostridium botulinum B1 str. Okra	NC_010516
Clostridium botulinum Ba4 str. 657	NC_012658
Clostridium botulinum E3 str. Alaska E43	NC_010723
Clostridium botulinum F str. 230613	NC_017297
Clostridium botulinum F str. Langeland	NC_009699
Clostridium difficile CD196	NC_013315
Clostridium difficile R20291	NC_013316
Clostridium kluyveri DSM 555	NC_009706
Clostridium kluyveri NBRC 12016	NC_011837
Clostridium perfringens ATCC 13124	NC_008261
Mahella australiensis 50-1 BON	NC_015520
Moorella thermoacetica ATCC 39073	NC_007644
Paenibacillus polymyxa E681	NC_014483
Selenomonas ruminantium subsp. lactilytica TAM6421	NC_017068
Thermosediminibacter oceani DSM 16646	NC_014377
Candidatus Blochmannia pennsylvanicus str. BPEN	NC_007292	fusa,nusg,rpla,rplk,sece,tuf	1
Candidatus Koribacter versatilis Ellin345	NC_008009	nusg,rpla,rplk,rplj,sece	3
Fluviicola taffensis DSM 16823	NC_015321
Pseudomonas putida F1	NC_009512
Candidatus Methylomirabilis oxyfera	NC_013260	nusg,rplk,sece	15
Candidatus Solibacter usitatus Ellin6076	NC_008536
Mycobacterium abscessus ATCC 19977 unnamed	NC_010397
Mycobacterium marinum M	NC_010612
Mycobacterium sp. JDM601	NC_015576
Mycobacterium tuberculosis RGTB423	NC_017528
Mycobacterium ulcerans AGY99	NC_008611
Mycobacterium vanbaalenii PYR-1	NC_008726
Nostoc punctiforme PCC 73102	NC_010628
Propionibacterium acnes KPA171202	NC_006085
Propionibacterium acnes SK137	NC_014039
Pyrococcus furiosus DSM 3638	NC_003413
Pyrococcus sp. NA2	NC_015474
Thermococcus barophilus MP	NC_014804
Thermococcus sibiricus MM 739	NC_012883
Candidatus Nitrospira defluvii	NC_014355	na,nusg,rpla,rpljl,rplk,rpob,rpoc	1
Candidatus Pelagibacter ubique HTCC1062	NC_007205	nusg,rpla,rplj,rplk,rpll,rpob,rpoc,sece	3
Prevotella ruminicola 23	NC_014033
Sulfurihydrogenibium azorense Az-Fu1	NC_012438
Capnocytophaga canimorsus Cc5	NC_015846	na,nusg,rpla,rplk,rplj,rpll	4
Cellulophaga algicola DSM 14237	NC_014934
Maribacter sp. HTCC2170	NC_014472
Parabacteroides distasonis ATCC 8503	NC_009615
Cardinium endosymbiont cPer1 of Encarsia pergandiella	NC_018605	na,nusg,rpla,rplj,rplk,rpll	2
Leptospira interrogans serovar Lai str. 56601	NC_004342
Chlamydia trachomatis D-LC	NC_017436	nusg,rpla,rplj,rplk,rpll,sece,tuf	1
Chlamydia trachomatis E150	NC_017439	na,nusg,rpla,rplj,rplk,rpll,sece	2
Chlamydia trachomatis G11074	NC_017440
Chlamydia trachomatis Sweden2	NC_017441	nusg,rpla,rplj,rplk,rpll,sece,tufa	1
Chlamydophila pneumoniae TW-183	NC_005043	rpla,rplk,nusg,rplj,rpll,sece	1
Chlamydophila psittaci 01DC11	NC_017289	na,nusg,rpla,rplk,rpll,sece	4
Chlamydophila psittaci 02DC15	NC_017292
Chlamydophila psittaci 08DC60	NC_017290
Chlamydophila psittaci C1998	NC_017291
Chlamydophila psittaci RD1	NC_014796	na,na,nusg,rpla,rplj,rplk,rpll,rpob,rpoc,tala,tuf	1
Chlorobium phaeovibrioides DSM 265	NC_009337	na,nusg,rplk	1
Clostridium acetobutylicum EA 2018	NC_017295	na,nusg,rpla,rplk,rpll,rpmg,sece	1
Clostridium acidurici 9a	NC_018664	na,nusg,rpla,rplk,rpmg	1
Clostridium sticklandii DSM 519	NC_014614	nusg,rpla,rplk,rpmga,sece	1
Dehalococcoides ethenogenes 195	NC_002936	nusg,rpla,rplk,rpmg,sece,tuf	4
Dehalococcoides sp. BAV1	NC_009455
Dehalococcoides sp. CBDB1	NC_007356
Dehalococcoides sp. VS	NC_013552
Deinococcus gobiensis I-0	NC_017790	na,nusg,rpla,rplk,rpmg,sece	1
Desulfurococcus kamchatkensis 1221n	NC_011766	na,nusg,rpla,rplk,eif6,rplj,rplx,sece,srpr	1
Ehrlichia canis str. Jake	NC_007354	na,nusg,rpla,rplk,rpob,rplj,rpll,rpob	1
Filifactor alocis ATCC 35896	NC_016630	nusg,rpla,rplj,rplk,rpll,rpmg,sece	1
Finegoldia magna ATCC 29328	NC_010376	nusg,perm2,rpla,rplk,rpmg,sece	1
Francisella tularensis subsp. tularensis TI0902	NC_016937	na,na,gcp,nusg,rpla,rplj,rplk,rpll,rpob,rpoc,sece	1
Gemmatimonas aurantiaca T-27	NC_012489	nusg,rpla,rplj,rplk,rpmg,sece	2
Treponema azotonutricium ZAS-9	NC_015577
Geobacter sulfurreducens KN400	NC_017454	nusg,rpla,rplk,rpmg,sece,tuf-2	1
Hydrogenobaculum sp. Y04AAS1	NC_011126	na,na,na,nusg,rpla,rplk,rpob,adk,ffh,fusa,infa,map,rplb,rplc,rpld,rple,rplf,rplj,rpll,rpln,rplo,rplp,rplq,rplr,rplv,rplw,rplx,rpmd,rpoa,rpob,rps7,rpsc,rpsd,rpse,rpsh,rpsj,rpsk,rpsl,rpsm,rpsn,rpsq,rpss,sece,secy,tuf	1
Ignicoccus hospitalis KIN4I	NC_009776	nusg,rpla,rplk,rplj	2
Methanothermobacter thermautotrophicus str. Delta H	NC_000916
Lactobacillus acidophilus	NCFM_	rpla,rplk,nusg	2
Legionella pneumophila str. Corby	NC_009494
Magnetospirillum magneticum AMB-1	NC_007626	na,nusg,rpla,rplk,sece	2
Wigglesworthia glossinidia endosymbiont of Glossina morsitans morsitans (Yale colony)	NC_016893
Metallosphaera cuprina Ar-4	NC_015435	na,na,nusg,rpla,rplk,eif6,pdcd5,rpl31e,rpl39e,rplj,rplx,rps19e,srpr	1
Metallosphaera sedula DSM 5348	NC_009440	na,nusg,rpla,rplk,rplj	2
Pedobacter heparinus DSM 2366	NC_013061
Methanopyrus kandleri AV19	NC_003551	na,ftsz_1,nusg,phet,rpla,rplj,rplk,sdha,sss1	1
Methanosaeta thermophila PT	NC_008553	nusg,rpla,rplk,rpl12ab,rplj	1
Methylacidiphilum infernorum V4	NC_010794	nusg,rpla,rplj,rplk	3
Neorickettsia sennetsu str. Miyayama	NC_007798
Salinibacter ruber M8	NC_014032
Mycobacterium africanum GM041182	NC_015758	nusg,rpla,rplk,sece1	5
Mycobacterium bovis BCG str. Pasteur 1173P2	NC_008769
Mycobacterium canettii CIPT 140010059	NC_015848
Mycobacterium tuberculosis H37Ra	NC_009525
Mycobacterium tuberculosis UT205	NC_016934
Neorickettsia risticii str. Illinois	NC_013009	na,nusg,rpla,rplk,rpob,rpob,rplj,rpll,rpob	1
Nitratiruptor sp. SB155-2	NC_009662	nusg,rpla,rplj,rplk,rpll	4
Porphyromonas gingivalis ATCC 33277	NC_010729
Porphyromonas gingivalis TDC60	NC_015571
Wolbachia endosymbiont of Drosophila melanogaster	NC_002978
Parachlamydia acanthamoebae UV7	NC_015702	nusg,rpll,rpla,rplj,rplk,sece	1
Prochlorococcus marinus str. MIT 9313	NC_005071	nusg,rpl1,rpl11,rpla,rplk	2
Prochlorococcus marinus subsp. pastoris str. CCMP1986	NC_005072
Pyrobaculum aerophilum str. IM2	NC_003364	na,na,na,na,na,na,na,nusg,rpla,rplk,rplj,rplx,srpr	1
Pyrobaculum calidifontis JCM 11548	NC_009073	na,na,na,na,na,na,nusg,rpla,rplk,rplj	1
Pyrobaculum islandicum DSM 4184	NC_008701	na,na,na,na,na,nusg,rpla,rplk,rplj	3
Thermoproteus neutrophilus V24Sta	NC_010525
Thermoproteus uzoniensis 768-20	NC_015315
Renibacterium salmoninarum ATCC 33209	NC_010168	rpla,rplk,rimi,nusg	1
Salinibacter ruber DSM 13855	NC_007677	rplk,nusg,rpla,rplj	1
Saprospira grandis str. Lewin	NC_016940	na,nusg,rpla,rplj,rplk,rpll,rpob,tufa	1
Simkania negevensis Z	NC_015713	nusg,rpla,rplj,rplk,rpll-b	1
Slackia heliotrinireducens DSM 20476	NC_013165	nusg,rpla,rplk,map,sece	1
Sulfolobus acidocaldarius DSM 639	NC_007181	rpla,rplk,nusg,rpl12ab,rplj,sece,srpr	1
Sulfolobus islandicus L.S.2.15	NC_012589	na,nusg,rpla,rplk,rpl12ab,rplj	3
Sulfolobus islandicus M.14.25	NC_012588
Sulfolobus islandicus M.16.27	NC_012632
Sulfolobus islandicus M.16.4	NC_012726	na,nusg,rpla,rplk,rpl12ab,rplj,srpr	3
Sulfolobus islandicus Y.G.57.14	NC_012622
Sulfolobus islandicus Y.N.15.51	NC_012623
Sulfurihydrogenibium sp. YO3AOP1	NC_010730	nusg,rpla,rplk,rpob,rplj,rpll,rpob,sece	1
Synechococcus sp. CC9605	NC_007516	nusg,rpla,rplk,clpb,gloa,sece	2
Synechococcus sp. CC9902	NC_007513
Synechococcus sp. RCC307	NC_009482	clpb,gloa,nusg,rpla,rplk,sece	1
Synechococcus sp. WH 8102	NC_005070	nusg,rpl1,rpl11,rpla,rplk,sece	1
Thermoanaerobacter tengcongensis MB4	NC_003869	nusg3,rpla,rplk	1
Thermus scotoductus SA-01	NC_014974	nusg,rpla,rplk,rpmg,sece,tuf1	1
Wolbachia endosymbiont of Culex quinquefasciatus Pel	NC_010981	nusg,rpla,rplj,rplk,rpll,rpobc,sece	1
Wolbachia endosymbiont strain TRS of Brugia malayi	NC_006833	nusg,rpla,rplk,rpob,rplj,rpll	1
Total genome count for motif 1			553

## Sheet: Sheet 2
genome	ncid	motif	count
Acidaminococcus fermentans DSM 20731	NC_013740	na,adk,infa,rplb,rplc,rpld,rple,rplf,rpln,rplo,rplp,rplq,rplr,rplv,rplw,rplx,rpmc,rpmd,rpoa,rpsc,rpsd,rpse,rpsh,rpsj,rpsk,rpsm,rpsn,rpsq,rpss,secy	1
Acidithiobacillus ferrivorans SS3	NC_015942	rplq,rpoa,rpsd,rpsk,rpsm	348
Acidithiobacillus ferrooxidans ATCC 23270	NC_011761
Acidithiobacillus ferrooxidans ATCC 53993	NC_011206
Acinetobacter baumannii AB0057	NC_011586
Acinetobacter baumannii ACICU	NC_010611
Acinetobacter baumannii AYE	NC_010410
Acinetobacter baumannii SDF	NC_010400
Acinetobacter baumannii TCDC-AB0715	NC_017387
Acinetobacter calcoaceticus PHEA-2	NC_016603
Acinetobacter oleivorans DR1	NC_014259
Acinetobacter sp. ADP1	NC_005966
Actinobacillus pleuropneumoniae serovar 3 str. JL03	NC_010278
Actinobacillus pleuropneumoniae serovar 5b str. L20	NC_009053
Actinobacillus pleuropneumoniae serovar 7 str. AP76	NC_010939
Actinobacillus succinogenes 130Z	NC_009655
Aeromonas hydrophila subsp. hydrophila ATCC 7966	NC_008570
Aeromonas salmonicida salmonicida A449	NC_009348
Aggregatibacter aphrophilus NJ8700	NC_012913
Alcanivorax borkumensis SK2	NC_008260
Alcanivorax dieselolei B5	NC_018691
Alkalilimnicola ehrlichii MLHE-1	NC_008340
Alkaliphilus metalliredigens QYMF	NC_009633
Alkaliphilus oremlandii OhILAs	NC_009922
Allochromatium vinosum DSM 180	NC_013851
Alteromonas macleodii str. 'Deep ecotype'	NC_011138
Alteromonas sp. SN2	NC_015554
Amycolicicoccus subflavus DQS3-9A1	NC_015564
Arcobacter nitrofigilis DSM 7299	NC_014166
Aromatoleum aromaticum EbN1	NC_006513
Azotobacter vinelandii DJ	NC_012560
Bacteroides fragilis 638R	NC_016776
Bacteroides salanitronis DSM 18170	NC_015164
Bacteroides thetaiotaomicron VPI-5482	NC_004663
Bacteroides vulgatus ATCC 8482	NC_009614
Brachyspira hyodysenteriae WA1	NC_012225
Brachyspira intermedia PWSA	NC_017243
Brachyspira pilosicoli 951000	NC_014330
Buchnera aphidicola str. 5A (Acyrthosiphon pisum)	NC_011833
Buchnera aphidicola str. Ak (Acyrthosiphon kondoi)	NC_017256
Buchnera aphidicola str. Bp (Baizongia pistaciae)	NC_004545
Buchnera aphidicola str. Sg (Schizaphis graminum)	NC_004061
Buchnera aphidicola str. Tuc7 (Acyrthosiphon pisum)	NC_011834
Buchnera aphidicola str. Ua (Uroleucon ambrosiae)	NC_017259
Caldicellulosiruptor saccharolyticus DSM 8903	NC_009437
Campylobacter concisus 13826	NC_009802
Campylobacter fetus subsp. fetus 82-40	NC_008599
Campylobacter hominis ATCC BAA-381	NC_009714
Campylobacter jejuni subsp. doylei 269.97	NC_009707
Campylobacter jejuni subsp. jejuni ICDCCJ07001	NC_014802
Campylobacter jejuni subsp. jejuni M1	NC_017280
Candidatus Accumulibacter phosphatis clade IIA str. UW-1	NC_013194
Candidatus Amoebophilus asiaticus 5a2	NC_010830
Candidatus Arthromitus sp. SFB-mouse-Japan	NC_015913
Candidatus Azobacteroides pseudotrichonymphae genomovar. CFP2	NC_011565
Candidatus Blochmannia floridanus	NC_005061
Candidatus Blochmannia pennsylvanicus str. BPEN	NC_007292
Candidatus Hamiltonella defensa 5AT (Acyrthosiphon pisum)	NC_012751
Candidatus Riesia pediculicola USDA	NC_014109
Chromohalobacter salexigens DSM 3043	NC_007963
Citrobacter rodentium ICC168	NC_013716
Clostridium beijerinckii	NCIMB_8052_
Clostridium botulinum B str. Eklund 17B	NC_010674
Clostridium botulinum E3 str. Alaska E43	NC_010723
Clostridium difficile CD196	NC_013315
Clostridium difficile R20291	NC_013316
Clostridium kluyveri NBRC 12016	NC_011837
Clostridium lentocellum DSM 5427	NC_015275
Clostridium perfringens ATCC 13124	NC_008261
Clostridium phytofermentans ISDg	NC_010001
Clostridium sticklandii DSM 519	NC_014614
Colwellia psychrerythraea 34H	NC_003910
Corynebacterium diphtheriae BH8	NC_016800
Corynebacterium diphtheriae C7 (beta)	NC_016801
Corynebacterium diphtheriae CDCE 8392	NC_016785
Corynebacterium diphtheriae HC01	NC_016786
Corynebacterium diphtheriae HC02	NC_016802
Corynebacterium diphtheriae HC03	NC_016787
Corynebacterium diphtheriae HC04	NC_016788
Corynebacterium diphtheriae I	NCA_402_
Corynebacterium diphtheriae	NCTC_13129_
Corynebacterium diphtheriae VA01	NC_016790
Corynebacterium glutamicum R	NC_009342
Cronobacter turicensis z3032	NC_013282
Cryptobacterium curtum DSM 15641	NC_013170
Desulfatibacillum alkenivorans AK-01	NC_011768
Desulfitobacterium hafniense DCB-2	NC_011830
Desulfitobacterium hafniense Y51	NC_007907
Desulfococcus oleovorans Hxd3	NC_009943
Desulfomicrobium baculatum DSM 4028	NC_013173
Desulfotalea psychrophila LSv54	NC_006138
Dickeya dadantii 3937	NC_014500
Dickeya dadantii Ech586	NC_013592
Dickeya dadantii Ech703	NC_012880
Dickeya zeae Ech1591	NC_012912
Edwardsiella tarda EIB202	NC_013508
Eggerthella lenta DSM 2243	NC_013204
Enterobacter aerogenes KCTC 2190	NC_015663
Enterobacter asburiae LF7a	NC_015968
Enterobacter cloacae EcWSU1	NC_016514
Enterobacter cloacae SCF1	NC_014618
Enterobacter cloacae subsp. cloacae ATCC 13047	NC_014121
Enterobacter sp. 638	NC_009436
Erwinia amylovora ATCC 49946	NC_013971
Erwinia amylovora CFBP1430	NC_013961
Erwinia billingiae Eb661	NC_014306
Erwinia pyrifoliae Ep196	NC_012214
Erwinia tasmaniensis Et199	NC_010694
Escherichia coli 'BL21-Gold(DE3)pLysS AG'	NC_012947
Escherichia coli 042	NC_017626
Escherichia coli 536	NC_008253
Escherichia coli 55989	NC_011748
Escherichia coli ABU 83972	NC_017631
Escherichia coli APEC O1	NC_008563
Escherichia coli ATCC 8739	NC_010468
Escherichia coli BL21(DE3)	NC_012971
Escherichia coli BW2952	NC_012759
Escherichia coli B str. REL606	NC_012967
Escherichia coli E24377A	NC_009801
Escherichia coli ED1a	NC_011745
Escherichia coli HS	NC_009800
Escherichia coli IAI1	NC_011741
Escherichia coli IAI39	NC_011750
Escherichia coli IHE3034	NC_017628
Escherichia coli LF82	NC_011993
Escherichia coli O103H2 str. 12009	NC_013353
Escherichia coli O111H- str. 11128	NC_013364
Escherichia coli O127H6 str. E234869	NC_011601
Escherichia coli O157H7 str. EC4115	NC_011353
Escherichia coli O157H7 str. EDL933	NC_002655
Escherichia coli O157H7 str. TW14359	NC_013008
Escherichia coli O26H11 str. 11368	NC_013361
Escherichia coli O55H7 str. CB9615	NC_013941
Escherichia coli O7K1 str. CE10	NC_017646
Escherichia coli S88	NC_011742
Escherichia coli SE11	NC_011415
Escherichia coli SMS-3-5	NC_010498
Escherichia coli UMN026	NC_011751
Escherichia coli UTI89	NC_007946
Escherichia coli W	NC_017635
Escherichia coli str. 'clone D i14'	NC_017652
Escherichia coli str. 'clone D i2'	NC_017651
Escherichia coli str. K-12 substr. DH10B	NC_010473
Escherichia coli str. K-12 substr. MG1655	NC_000913
Escherichia fergusonii ATCC 35469	NC_011740
Ferrimonas balearica DSM 9799	NC_014541
Francisella philomiragia subsp. philomiragia ATCC 25017	NC_010336
Francisella sp. TX077308	NC_015696
Francisella tularensis subsp. holarctica LVS	NC_007880
Francisella tularensis subsp. mediasiatica FSC147	NC_010677
Francisella tularensis subsp. novicida U112	NC_008601
Fusobacterium nucleatum subsp. nucleatum ATCC 25586	NC_003454
Gallibacterium anatis UMN179	NC_015460
Gallionella capsiferriformans ES-2	NC_014394
Gamma proteobacterium HdN1	NC_014366
Geobacter sp. FRC-32	NC_011979
Geobacter sulfurreducens PCA	NC_002939
Geobacter uraniireducens Rf4	NC_009483
Glaciecola agarilytica 4H-3-7+YE-5	NC_015497
Glaciecola nitratireducens FR1064	NC_016041
Gramella forsetii KT0803	NC_008571
Haemophilus ducreyi 35000HP	NC_002940
Haemophilus influenzae 86-028NP	NC_007146
Haemophilus influenzae F3031	NC_014920
Haemophilus influenzae F3047	NC_014922
Haemophilus influenzae PittEE	NC_009566
Haemophilus influenzae Rd KW20	NC_000907
Haemophilus parainfluenzae T3T1	NC_015964
Haemophilus parasuis SH0165	NC_011852
Haemophilus somnus 129PT	NC_008309
Haemophilus somnus 2336	NC_010519
Hahella chejuensis KCTC 2396	NC_007645
Halomonas elongata DSM 2581	NC_014532
Halothiobacillus neapolitanus c2	NC_013422
Helicobacter acinonychis str. Sheeba	NC_008229
Helicobacter hepaticus ATCC 51449	NC_004917
Helicobacter pylori 83	NC_017375
Helicobacter pylori G27	NC_011333
Helicobacter pylori P12	NC_011498
Idiomarina loihiensis L2TR	NC_006512
Ilyobacter polytropus DSM 2926	NC_014632
Klebsiella pneumoniae NTUH-K2044	NC_012731
Klebsiella pneumoniae subsp. pneumoniae MGH 78578	NC_009648
Klebsiella variicola At-22	NC_013850
Lawsonia intracellularis PHEMN1-00	NC_008011
Legionella longbeachae NSW150	NC_013861
Legionella pneumophila 230099 Alcoy	NC_014125
Legionella pneumophila str. Corby	NC_009494
Legionella pneumophila str. Lens	NC_006369
Legionella pneumophila str. Paris	NC_006368
Legionella pneumophila subsp. pneumophila	NC_018140
Legionella pneumophila subsp. pneumophila str. Philadelphia 1	NC_002942
Leptospira biflexa serovar Patoc strain 'Patoc 1 (Paris)'	NC_010602
Leptotrichia buccalis C-1013-b	NC_013192
Magnetococcus sp. MC-1	NC_008576
Mannheimia succiniciproducens MBEL55E	NC_006300
Marinobacter aquaeolei VT8	NC_008740
Marinobacter hydrocarbonoclasticus ATCC 49840	NC_017067
Marinomonas mediterranea MMB-1	NC_015276
Marinomonas posidonica IVIA-Po-181	NC_015559
Marinomonas sp. MWYL1	NC_009654
Methylococcus capsulatus str. Bath	NC_002977
Methylomicrobium alcaliphilum	NC_016112
Methylomonas methanica MC09	NC_015572
Methylotenera mobilis JLW8	NC_012968
Methylotenera versatilis 301	NC_014207
Methylovorus glucosetrophus SIP3-4	NC_012969
Methylovorus sp. MP688	NC_014733
Moraxella catarrhalis RH4	NC_014147
Mycobacterium marinum M	NC_010612
Neisseria gonorrhoeae FA 1090	NC_002946
Nitrosomonas europaea ATCC 19718	NC_004757
Nitrosomonas eutropha C91	NC_008344
Nitrosospira multiformis ATCC 25196	NC_007614
Pantoea ananatis AJ13355	NC_017531
Pantoea ananatis LMG 20103	NC_013956
Pantoea ananatis LMG 5342	NC_016816
Pantoea sp. At-9b	NC_014837
Pantoea vagans C9-1	NC_014562
Parabacteroides distasonis ATCC 8503	NC_009615
Pasteurella multocida 36950	NC_016808
Pectobacterium atrosepticum SCRI1043	NC_004547
Pectobacterium carotovorum subsp. carotovorum PC1	NC_012917
Pectobacterium wasabiae WPP163	NC_013421
Pelobacter propionicus DSM 2379	NC_008609
Photorhabdus asymbiotica	NC_012962
Photorhabdus luminescens subsp. laumondii TTO1	NC_005126
Polynucleobacter necessarius subsp. asymbioticus QLW-P1DMWA-1	NC_009379
Prevotella melaninogenica ATCC 25845	NC_014370
Prevotella ruminicola 23	NC_014033
Proteus mirabilis HI4320	NC_010554
Pseudoalteromonas atlantica T6c	NC_008228
Pseudoalteromonas haloplanktis TAC125	NC_007481
Pseudomonas aeruginosa LESB58	NC_011770
Pseudomonas aeruginosa M18	NC_017548
Pseudomonas aeruginosa	NCGM2.S1_
Pseudomonas aeruginosa PA7	NC_009656
Pseudomonas aeruginosa PAO1	NC_002516
Pseudomonas aeruginosa UCBPP-PA14	NC_008463
Pseudomonas brassicacearum subsp. brassicacearum NFM421	NC_015379
Pseudomonas entomophila L48	NC_008027
Pseudomonas fluorescens F113	NC_016830
Pseudomonas fluorescens Pf-5	NC_004129
Pseudomonas fluorescens Pf0-1	NC_007492
Pseudomonas fulva 12-X	NC_015556
Pseudomonas mendocina NK-01	NC_015410
Pseudomonas mendocina ymp	NC_009439
Pseudomonas putida F1	NC_009512
Pseudomonas putida GB-1	NC_010322
Pseudomonas putida KT2440	NC_002947
Pseudomonas putida W619	NC_010501
Pseudomonas stutzeri A1501	NC_009434
Pseudomonas stutzeri ATCC 17588 = LMG 11199	NC_015740
Pseudomonas stutzeri DSM 4166	NC_017532
Pseudomonas syringae pv. phaseolicola 1448A	NC_005773
Pseudomonas syringae pv. syringae B728a	NC_007005
Psychrobacter arcticus 273-4	NC_007204
Psychrobacter cryohalolentis K5	NC_007969
Psychrobacter sp. PRwf-1	NC_009524
Psychromonas ingrahamii 37	NC_008709
Psychromonas ingrahamii 37	NC_008709
Rahnella sp. Y9602	NC_015061
Saccharophagus degradans 2-40	NC_007912
Salmonella bongori	NCTC_12419_
Salmonella enterica subsp. enterica serovar Agona str. SL483	NC_011149
Salmonella enterica subsp. enterica serovar Dublin str. CT 02021853	NC_011205
Salmonella enterica subsp. enterica serovar Enteritidis str. P125109	NC_011294
Salmonella enterica subsp. enterica serovar Gallinarum str. 28791	NC_011274
Salmonella enterica subsp. enterica serovar Heidelberg str. SL476	NC_011083
Salmonella enterica subsp. enterica serovar Newport str. SL254	NC_011080
Salmonella enterica subsp. enterica serovar Paratyphi A str. AKU 12601	NC_011147
Salmonella enterica subsp. enterica serovar Paratyphi A str. ATCC 9150	NC_006511
Salmonella enterica subsp. enterica serovar Paratyphi B str. SPB7	NC_010102
Salmonella enterica subsp. enterica serovar Paratyphi C strain RKS4594	NC_012125
Salmonella enterica subsp. enterica serovar Schwarzengrund str. CVM19633	NC_011094
Salmonella enterica subsp. enterica serovar Typhi str. Ty2	NC_004631
Salmonella enterica subsp. enterica serovar Typhimurium str. 14028S	NC_016856
Salmonella enterica subsp. enterica serovar Typhimurium str. LT2	NC_003197
Salmonella enterica subsp. enterica serovar Typhimurium str. ST474	NC_016857
Salmonella enterica subsp. enterica serovar Typhimurium str. UK-1	NC_016863
Serratia plymuthica AS9	NC_015567
Serratia proteamaculans 568	NC_009832
Serratia sp. AS12	NC_015566
Shewanella amazonensis SB2B	NC_008700
Shewanella baltica OS155	NC_009052
Shewanella baltica OS185	NC_009665
Shewanella baltica OS195	NC_009997
Shewanella baltica OS223	NC_011663
Shewanella denitrificans OS217	NC_007954
Shewanella frigidimarina	NCIMB_400_
Shewanella halifaxensis HAW-EB4	NC_010334
Shewanella loihica PV-4	NC_009092
Shewanella oneidensis MR-1	NC_004347
Shewanella pealeana ATCC 700345	NC_009901
Shewanella putrefaciens CN-32	NC_009438
Shewanella sediminis HAW-EB3	NC_009831
Shewanella sp. ANA-3	NC_008577
Shewanella sp. MR-4	NC_008321
Shewanella sp. MR-7	NC_008322
Shewanella sp. W3-18-1	NC_008750
Shewanella violacea DSS12	NC_014012
Shewanella woodyi ATCC 51908	NC_010506
Shigella boydii CDC 3083-94	NC_010658
Shigella boydii Sb227	NC_007613
Shigella dysenteriae Sd197	NC_007606
Shigella flexneri 2002017	NC_017328
Shigella flexneri 2a str. 2457T	NC_004741
Shigella flexneri 2a str. 301	NC_004337
Shigella flexneri 5 str. 8401	NC_008258
Shigella sonnei Ss046	NC_007384
Sodalis glossinidius str. 'morsitans'	NC_007712
Spirochaeta sp. Buddy	NC_015152
Sulfurimonas autotrophica DSM 16294	NC_014506
Syntrophobacter fumaroxidans MPOB	NC_008554
Syntrophus aciditrophicus SB	NC_007759
Teredinibacter turnerae T7901	NC_012997
Terriglobus saanensis SP1PR4	NC_014963
Thauera sp. MZ1T	NC_011662
Thermodesulfovibrio yellowstonii DSM 11347	NC_011296
Thermus scotoductus SA-01	NC_014974
Thioalkalivibrio sp. K90mix	NC_013889
Thioalkalivibrio sulfidophilus HL-EbGr7	NC_011901
Tolumonas auensis DSM 9187	NC_012691
Tsukamurella paurometabola DSM 20162	NC_014158
Vibrio anguillarum 775	NC_015633
Vibrio cholerae M66-2	NC_012578
Vibrio cholerae O395	NC_012582
Vibrio fischeri ES114	NC_006840
Vibrio fischeri MJ11	NC_011184
Vibrio sp. Ex25	NC_013456
Wolinella succinogenes DSM 1740	NC_005090
Xenorhabdus bovienii SS-2004	NC_013892
Xenorhabdus nematophila ATCC 19061	NC_014228
Yersinia enterocolitica subsp. enterocolitica 8081	NC_008800
Yersinia enterocolitica subsp. palearctica 105.5R(r)	NC_015224
Yersinia pestis Angola	NC_010159
Yersinia pestis Antiqua	NC_008150
Yersinia pestis D106004	NC_017154
Yersinia pestis KIM 10	NC_004088
Yersinia pestis Nepal516	NC_008149
Yersinia pestis Pestoides F	NC_009381
Yersinia pestis Z176003	NC_014029
Yersinia pestis biovar Medievalis str. Harbin 35	NC_017265
Yersinia pestis biovar Microtus str. 91001	NC_005810
Yersinia pseudotuberculosis IP 31758	NC_009708
Yersinia pseudotuberculosis IP 32953	NC_006155
Yersinia pseudotuberculosis PB1+	NC_010634
Yersinia pseudotuberculosis YPIII	NC_010465
Zunongwangia profunda SM-A87	NC_014041
Acidothermus cellulolyticus 11B	NC_008578	infa,rplq,rpmj,rpoa,rpsd,rpsk,rpsm,trua	1
Acidovorax sp. JS42	NC_008782	rplq,rpmj,rpoa,rpsd,rpsk,rpsm	46
Anaerococcus prevotii DSM 20548	NC_013171
Aquifex aeolicus VF5	NC_000918
Arcobacter butzleri RM4018	NC_009850
Atopobium parvulum DSM 20469	NC_013203
Campylobacter jejuni RM1221	NC_003912
Campylobacter jejuni subsp. jejuni 81-176	NC_008787
Campylobacter jejuni subsp. jejuni IA3902	NC_017279
Campylobacter jejuni subsp. jejuni	NCTC_11168_=_ATCC_700819_
Campylobacter lari RM2100	NC_012039
Capnocytophaga ochracea DSM 7271	NC_013162
Chlorobaculum parvum	NCIB_8327_
Chlorobium chlorochromatii CaD3	NC_007514
Chlorobium limicola DSM 245	NC_010803
Chlorobium phaeobacteroides BS1	NC_010831
Chlorobium phaeobacteroides DSM 266	NC_008639
Chlorobium tepidum TLS	NC_002932
Chromobacterium violaceum ATCC 12472	NC_005085
Coriobacterium glomerans PW2	NC_015389
Deinococcus radiodurans R1	NC_001263
Desulfobacula toluolica Tol2	NC_018645
Desulfovibrio desulfuricans subsp. desulfuricans str. ATCC 27774	NC_011883
Desulfovibrio salexigens DSM 2638	NC_012881
Desulfovibrio vulgaris str. 'Miyazaki F'	NC_011769
Desulfovibrio vulgaris subsp. vulgaris DP4	NC_008751
Flavobacteriaceae bacterium 3519-10	NC_013062
Flavobacterium branchiophilum	NC_016001
Helicobacter pylori B38	NC_012973
Helicobacter pylori F16	NC_017368
Helicobacter pylori F30	NC_017365
Helicobacter pylori F32	NC_017366
Helicobacter pylori J99	NC_000921
Heliobacterium modesticaldum Ice1	NC_010337
Methylacidiphilum infernorum V4	NC_010794
Nitratiruptor sp. SB155-2	NC_009662
Odoribacter splanchnicus DSM 20712	NC_015160
Pelobacter carbinolicus DSM 2380	NC_007498
Pelodictyon phaeoclathratiforme BU-1	NC_011060
Prosthecochloris aestuarii DSM 271	NC_011059
Rhodothermus marinus DSM 4252	NC_013501
Rhodothermus marinus SG0.5JP17-172	NC_015966
Selenomonas ruminantium subsp. lactilytica TAM6421	NC_017068
Slackia heliotrinireducens DSM 20476	NC_013165
Sulfuricurvum kujiense DSM 16994	NC_014762
Sulfurovum sp. NBC37-1	NC_009663
Weeksella virosa DSM 16922	NC_015144
Alicyclobacillus acidocaldarius subsp. acidocaldarius DSM 446	NC_013205	rplm,rplq,rpoa,rpsd,rpsi,rpsk,rpsm,trua	4
Dehalococcoides sp. VS	NC_013552
Roseiflexus castenholzii DSM 13941	NC_009767
Roseiflexus sp. RS-1	NC_009523
Alicyclobacillus acidocaldarius subsp. acidocaldarius Tc-4-1	NC_017167	rplq,rpoa,rpsd,rpsk,rpsm,trua	17
Gordonia bronchialis DSM 43247	NC_013441
Gordonia polyisoprenivorans VH2	NC_016906
Micromonospora aurantiaca ATCC 27029	NC_014391
Micromonospora sp. L5	NC_014815
Mycobacterium avium 104	NC_008595
Mycobacterium gilvum PYR-GCK	NC_009338
Mycobacterium gilvum Spyr1	NC_014814
Mycobacterium leprae Br4923	NC_011896
Mycobacterium smegmatis str. MC2 155	NC_018289
Nocardia cyriacigeorgica GUH-2	NC_016887
Rhodococcus equi 103S	NC_014659
Rhodococcus jostii RHA1	NC_008268
Segniliparus rotundus DSM 44985	NC_014168
Stackebrandtia nassauensis DSM 44728	NC_013947
Syntrophobotulus glycolicus DSM 8271	NC_015172
Verrucosispora maris AB-18-032	NC_015434
Aminobacterium colombiense DSM 12261	NC_014011	cbio4,cbio4,cbiq3,na,na,na,na,na,na,na,na,rplq,rpoa,rpsd,rpsk,rpsm,trua	1
Ammonifex degensii KC4	NC_013385	rplq,rpmj,rpoa,rpsd,rpsk,rpsm,smpb,trua	1
Amycolatopsis mediterranei U32	NC_014318	na,rplq,rpoa,rpsd,rpsk,rpsm	16
Bacteroides helcogenes P 36-108	NC_014933
Campylobacter jejuni subsp. jejuni 81116	NC_009839
Coxiella burnetii RSA 331	NC_010117
Desulfarculus baarsii DSM 2075	NC_014365
Desulfurobacterium thermolithotrophum DSM 11699	NC_015185
Helicobacter pylori 26695	NC_000915
Helicobacter pylori HPAG1	NC_008086
Helicobacter pylori Shi470	NC_010698
Shewanella piezotolerans WP3	NC_011566
Sulfurihydrogenibium azorense Az-Fu1	NC_012438
Sulfurimonas denitrificans DSM 1251	NC_007575
Sulfurospirillum deleyianum DSM 6946	NC_013512
Thermovibrio ammonificans HB-1	NC_014926
Treponema azotonutricium ZAS-9	NC_015577
Treponema primitia ZAS-2	NC_015578
Azoarcus sp. BH72	NC_008702	infa2,rplo,rplq,rpmj,rpoa,rpsd,rpsk,rpsm,secy	1
Bacteroides fragilis YCH46	NC_006347	na,na,na,fusa,infa,map,rplb,rplc,rpld,rple,rplf,rpln,rplo,rplp,rplq,rplr,rplv,rplw,rplx,rpmd,rpmj,rpoa,rps7,rpsc,rpsd,rpse,rpsh,rpsj,rpsk,rpsm,rpsn,rpsq,rpss,secy	1
Baumannia cicadellinicola str. Hc (Homalodisca coagulata)	NC_007984	rp1f,rplb,rplc,rpld,rple,rpln,rplo,rplp,rplq,rplr,rplv,rplw,rplx,rpmc,rpmd,rpmj,rpoa,rpsc,rpsd,rpse,rpsh,rpsj,rpsk,rpsm,rpsn,rpsq,rpss,secy	1
Blattabacterium sp. (Blaberus giganteus)	NC_017924	na,eno,fusa,gpmm,infa,map,rhle,rplb,rplc,rpld,rple,rplf,rplm,rpln,rplo,rplp,rplq,rplr,rplv,rplw,rplx,rpmj,rpoa,rpsb,rpsc,rpsd,rpse,rpsg,rpsh,rpsi,rpsj,rpsk,rpsl,rpsm,rpsn,rpsq,rpss,secy,tsf	1
Blattabacterium sp. (Cryptocercus punctulatus) str. Cpu	NC_016621	na,eno,fusa,gpmi,infa,map,rplb,rplc,rpld,rple,rplf,rplm,rpln,rplo,rplp,rplq,rplr,rplv,rplw,rplx,rpmc,rpmj,rpoa,rpsb,rpsc,rpsd,rpse,rpsg,rpsh,rpsi,rpsj,rpsk,rpsl,rpsm,rpsn,rpsq,rpss,secy,tsf	1
Blattabacterium sp. (Mastotermes darwiniensis) str. MADAR	NC_016146	eno,fusa,infa,map,nhad,pgm,rhle,rplb,rplc,rpld,rple,rplf,rplm,rpln,rplo,rplp,rplq,rplr,rplv,rplw,rplx,rpmj,rpoa,rpsb,rpsc,rpsd,rpse,rpsg,rpsh,rpsi,rpsj,rpsk,rpsl,rpsm,rpsn,rpsq,rpss,secy,tsf	1
Blattabacterium sp. (Periplaneta americana) str. BPLAN	NC_013418	eno,fusa,gpmm,infa,map,nhad,rhle,rplb,rplc,rpld,rple,rplf,rplm,rpln,rplo,rplp,rplq,rplr,rplv,rplw,rplx,rpmj,rpoa,rpsb,rpsc,rpsd,rpse,rpsg,rpsh,rpsi,rpsj,rpsk,rpsl,rpsm,rpsn,rpsq,rpss,secy,tsf	1
Brachyspira murdochii DSM 12563	NC_014150	na,na,fusa,infa,rplb,rplc,rpld,rple,rplf,rpln,rplo,rplp,rplq,rplr,rplv,rplw,rplx,rpmd,rpoa,rps7,rpsc,rpsd,rpse,rpsh,rpsj,rpsk,rpsl,rpsm,rpsn,rpsq,rpss,secy,tuf	1
Brachyspira pilosicoli B2904	NC_018607	el-g,el-tu,infa,rplb,rplc,rpld,rple,rplf,rpln,rplo,rplp,rplq,rplr,rplv,rplw,rplx,rpmc,rpmd,rpmj,rpoa,rpsc,rpsd,rpse,rpsg,rpsh,rpsj,rpsk,rpsl,rpsm,rpsn,rpsq,rpss,secy	1
Buchnera aphidicola (Cinara tujafilina)	NC_015662	rple,rplf,rplo,rplq,rplr,rplx,rpmd,rpmj,rpoa,rpsd,rpse,rpsh,rpsk,rpsm,rpsn,secy	1
Buchnera aphidicola str. Cc (Cinara cedri)	NC_008513	rple,rplf,rpln,rplo,rplq,rplr,rplx,rpmd,rpmj,rpoa,rpsd,rpse,rpsh,rpsk,rpsm,rpsn,secy	4
Candidatus Blochmannia vafer str. BVAF	NC_014909
Candidatus Moranella endobia PCIT	NC_015735
Pasteurella multocida subsp. multocida str. HN06	NC_017027
Caldicellulosiruptor bescii DSM 6725	NC_012034	na,na,adk,infa,map,rplb,rplc,rpld,rple,rplf,rpln,rplo,rplp,rplq,rplr,rplv,rplw,rplx,rpmc,rpoa,rpsc,rpsd,rpse,rpsh,rpsj,rpsk,rpsm,rpsn,rpsq,rpss,secy	7
Caldicellulosiruptor hydrothermalis 108	NC_014652
Caldicellulosiruptor kristjanssonii 177R1B	NC_014721
Caldicellulosiruptor kronotskyensis 2002	NC_014720
Caldicellulosiruptor lactoaceticus 6A	NC_015949
Caldicellulosiruptor obsidiansis OB47	NC_014392
Caldicellulosiruptor owensensis OL	NC_014657
Caldisericum exile AZM16c01	NC_017096	na,na,na,na,na,na,na,na,na,na,na,adk,atpa,atpb,atpd,atpe,atpf,atpi,atpk,cyss,fusa,fusa,gltx,infa,map,moaa,moac,nudf,plsy,rplb,rplc,rpld,rple,rplf,rplm,rpln,rplo,rplp,rplq,rplr,rplv,rplw,rplx,rpmc,rpmj,rpoa,rpob,rpoc,rpsc,rpsd,rpse,rpsg,rpsh,rpsi,rpsj,rpsk,rpsl,rpsm,rpsq,rpss,rpsz,secy,spea,trua,tuf	1
Calditerrivibrio nitroreducens DSM 19672	NC_014758	adk,infa,map,rplf,rplo,rplq,rplr,rpmj,rpoa,rpsd,rpse,rpsh,rpsk,rpsm,secy	1
Candidatus Arthromitus sp. SFB-mouse-Yit	NC_017294	na,adk,cbio,cbio1,infa,map,rpl36,rplb,rplc,rpld,rple,rplf,rplm,rpln,rplo,rplp,rplq,rplr,rplv,rplw,rplx,rpmc,rpmd,rpoa,rpsc,rpsd,rpse,rpsh,rpsi,rpsj,rpsk,rpsm,rpsq,rpss,rpsz,secy,trua	1
Candidatus Arthromitus sp. SFB-rat-Yit	NC_016012	cbiq3,adk,cbio,cbio1,infa,map,rpl36,rplb,rplc,rpld,rple,rplf,rpln,rplo,rplp,rplq,rplr,rplv,rplw,rplx,rpmc,rpmd,rpoa,rpsc,rpsd,rpse,rpsh,rpsj,rpsk,rpsm,rpsq,rpss,rpsz,secy,trua	1
Candidatus Carsonella ruddii CE isolate Thao2000	NC_018414	na,na,fusa,iles,ilvc,ilvi,obge,rlud,rpla,rplb,rplc,rpld,rple,rplf,rplj,rplk,rpll,rpln,rplo,rplp,rplq,rplr,rplu,rplv,rpma,rpmj,rpoa,rpob,rpoc,rpsc,rpsd,rpse,rpsg,rpsh,rpsj,rpsk,rpsl,rpsm,rpsn,rpsq,rpss,tuf	3
Candidatus Carsonella ruddii CS isolate Thao2000	NC_018415
Candidatus Carsonella ruddii PC isolate NHV	NC_018418
Candidatus Carsonella ruddii HC isolate Thao2000	NC_018416	na,fusa,iles,obge,rpla,rplb,rplc,rpld,rple,rplf,rplj,rplk,rpll,rpln,rplo,rplp,rplq,rplr,rplu,rplv,rpma,rpmj,rpoa,rpob,rpoc,rpsc,rpsd,rpse,rpsg,rpsh,rpsj,rpsk,rpsl,rpsm,rpsn,rpsq,rpss,tuf	2
Candidatus Carsonella ruddii HT isolate Thao2000	NC_018417
Candidatus Desulforudis audaxviator MP104C	NC_010424	na,rplq,rpoa,rpsd,rpsk,rpsm,trua	3
Corynebacterium variabile DSM 44702	NC_015859
Rhodococcus opacus B4	NC_012522
Candidatus Nitrospira defluvii	NC_014355	na,adk,infa,map,rple,rplf,rplo,rplq,rplr,rpmd,rpoa,rpsd,rpse,rpsh,rpsk,rpsm,rpsn,secy	1
Candidatus Portiera aleyrodidarum BT-B	NC_018507	rplo,rplq,rpmj,rpoa,rpsd,rpsk,rpsm,secy	1
Candidatus Ruthia magnifica str. Cm (Calyptogena magnifica)	NC_008610	rplq,rpoa,rpsd,rpsk,rpsm,rpsu	2
Candidatus Vesicomyosocius okutanii HA	NC_009465
Candidatus Solibacter usitatus Ellin6076	NC_008536	adk,infa,map,rplq,rpmj,rpoa,rpsd,rpsk,rpsm,secy	1
Candidatus Sulcia muelleri CARI	NC_014499	fusa,infa,rplb,rplc,rpld,rple,rplf,rpln,rplo,rplp,rplq,rplr,rplv,rplw,rplx,rpme,rpmj,rpoa,rpsc,rpsd,rpse,rpsg,rpsh,rpsj,rpsk,rpsl,rpsm,rpsn,rpsq,rpss,secy	1
Candidatus Sulcia muelleri DMIN	NC_014004	na,na,fusa,infa,rplb,rplc,rpld,rple,rplf,rpln,rplo,rplp,rplq,rplr,rplv,rpme,rpoa,rps7,rpsc,rpsd,rpse,rpsh,rpsj,rpsk,rpsl,rpsm,rpsn,rpsq,rpss,secy	1
Candidatus Sulcia muelleri GWSS	NC_010118	infa,rple,rplf,rplo,rplq,rplr,rpmj,rpoa,rpsd,rpse,rpsh,rpsk,rpsm,rpsn,secy	1
Candidatus Sulcia muelleri SMDSEM	NC_013123	infa,rplq,rpmj,rpoa,rpsd,rpsk,rpsm	2
Cardinium endosymbiont cPer1 of Encarsia pergandiella	NC_018605
Candidatus Tremblaya princeps PCIT	NC_015736	arob,arok,hisa,hisb,hisf,hisg,hish,hisi,rplq,rpmj,rpoa,rpsd,rpsk,rpsm,sspb	1
Candidatus Zinderia insecticola CARI	NC_014497	rplb,rple,rplf,rpln,rplo,rplp,rplq,rplr,rplv,rplx,rpmd,rpmj,rpoa,rpsc,rpsd,rpse,rpsh,rpsk,rpsm,rpsn,rpsq,rpss,secy	1
Capnocytophaga canimorsus Cc5	NC_015846	cara,rplq,rpoa,rpsd,rpsk,rpsm	1
Carboxydothermus hydrogenoformans Z-2901	NC_007503	cbio4,cbio4,cbiq3,na,na,na,rpl8a,fusa2,infa,map,rplb,rplc,rpld,rple,rplf,rpln,rplo,rplp,rplq,rplr,rplv,rplw,rplx,rpmc,rpmd,rpmj,rpoa,rpsc,rpsd,rpse,rpsg,rpsh,rpsj,rpsk,rpsl,rpsm,rpsn,rpsq,rpss,secy,trua,tuf1	1
Cellulophaga algicola DSM 14237	NC_014934	na,infa,rplb,rplc,rpld,rple,rplf,rpln,rplo,rplp,rplq,rplr,rplv,rplw,rplx,rpmd,rpmj,rpoa,rpsc,rpsd,rpse,rpsh,rpsk,rpsm,rpsn,rpsq,rpss,secy	2
Muricauda ruestringensis DSM 13258	NC_015945
Cellulophaga lytica DSM 7489	NC_015167	infa,rplb,rplc,rpld,rple,rplf,rpln,rplo,rplp,rplq,rplr,rplv,rplw,rplx,rpmc,rpmd,rpmj,rpoa,rpsc,rpsd,rpse,rpsh,rpsk,rpsm,rpsn,rpsq,rpss,secy	4
Croceibacter atlanticus HTCC2559	NC_014230
Flavobacterium johnsoniae UW101	NC_009441
Maribacter sp. HTCC2170	NC_014472
Clostridium acetobutylicum ATCC 824	NC_003030	cbio4,cbio4,cbiq3,rplq,rpoa,rpsd,rpsk,rpsm,trua	3
Clostridium cellulovorans 743B	NC_014393
Symbiobacterium thermophilum IAM 14863	NC_006177
Clostridium acidurici 9a	NC_018664	cbio1,cbio2,cbiq1,rplm,rplq,rpoa,rpsd2,rpsi,rpsk,rpsm,trua2	1
Clostridium botulinum A2 str. Kyoto	NC_012563	cbio4,cbio4,cbiq3,rplm,rplq,rpoa,rpsd,rpsi,rpsk,rpsm,trua	3
Clostridium botulinum A3 str. Loch Maree	NC_010520
Clostridium botulinum B1 str. Okra	NC_010516
Clostridium botulinum A str. ATCC 19397	NC_009697	cbio4,cbio4,cbiq3,rplm,rplq,rpoa,rpsd,rpsi,rpsk,rpsm,trua-2	2
Clostridium botulinum F str. Langeland	NC_009699
Clostridium botulinum A str. ATCC 3502	NC_009495	cbio4,cbio4,cbiq3,rplm,rplq,rpoa,rpsd,rpsi,rpsk,rpsm,trua2	1
Clostridium botulinum A str. Hall	NC_009698	cbio4,cbio4,cbiq3,rplm,rplq,rpoa,rpsd,rpsi,rpsk,rpsm,trua_2	1
Clostridium botulinum BKT015925	NC_015425	cbio4,cbio,cbiq,rplq,rpoa,rpsd,rpsk,rpsm,trua	1
Clostridium botulinum Ba4 str. 657	NC_012658	cbio4,cbio4,cbiq3,rplm,rplq,rpoa,rpsd_2,rpsi,rpsk,rpsm,trua_2	1
Clostridium botulinum F str. 230613	NC_017297	na,na,na,rplm,rplq,rpoa,rpsd,rpsi,rpsk,rpsm,trua-2	1
Clostridium kluyveri DSM 555	NC_009706	rplq,rpoa,rpsd1,rpsk,rpsm	1
Clostridium ljungdahlii DSM 13528	NC_014328	cbio2,cbio3,cbiq2,rplq,rpoa,rpsd,rpsk,rpsm,trua	1
Clostridium novyi NT	NC_008593	cbio4,cbio4,cbiq,rplq,rpoa,rpsd,rpsk,rpsm,trua	1
Coraliomargarita akajimensis DSM 45221	NC_014008	map,rplq,rpoa,rpsd,rpsk,rpsm	1
Corynebacterium diphtheriae 241	NC_016782	na,na,rplq,rpoa,rpsd,rpsk,rpsm,trua	2
Corynebacterium diphtheriae PW8	NC_016789
Corynebacterium pseudotuberculosis 106-A	NC_017308	infa,rplq,rpoa,rpsd,rpsk,rpsm	1
Corynebacterium pseudotuberculosis 267	NC_017462	na,na,infa,rplq,rpoa,rpsd,rpsk,rpsm,trua	1
Coxiella burnetii CbuG Q212	NC_011527	na,na,rplq,rpoa,rpsd,rpsk,rpsm	7
Coxiella burnetii CbuK Q154	NC_011528
Coxiella burnetii Dugway 5J108-111	NC_009727
Coxiella burnetii RSA 493	NC_002971
Helicobacter pylori PeCan4	NC_014555
Helicobacter pylori SJM180	NC_014560
Taylorella equigenitalis ATCC 35865	NC_018108
Cyclobacterium marinum DSM 745	NC_015914	infa,map,rplo,rplq,rpmj,rpoa,rpsd,rpsk,rpsm,secy	4
Leadbetterella byssophila DSM 17132	NC_014655
Prevotella denticola F0289	NC_015311
Tannerella forsythia ATCC 43037	NC_016610
Cytophaga hutchinsonii ATCC 33406	NC_008255	cara,eno,rplq,rpoa,rpsd,rpsk,rpsm	1
Deferribacter desulfuricans SSM1	NC_013939	cbio4,cbio4,na,na,na,na,adk,atpb,atpe,fuca,fusa,heml,infa,map,nfo,rplb,rplc,rpld,rple,rplf,rplj,rpll,rpln,rplo,rplp,rplq,rplr,rplv,rplw,rplx,rpmc,rpmj,rpoa,rpob,rpoc,rpsc,rpsd,rpse,rpsg,rpsh,rpsj,rpsk,rpsl,rpsm,rpsn,rpsq,rpss,secy,tuf	1
Dehalococcoides ethenogenes 195	NC_002936	adk,fusa-1,infa,map,rplb,rplc,rpld,rple,rplf,rplm,rpln,rplo,rplp,rplq,rplr,rplv,rplw,rplx,rpmc,rpmd,rpmj,rpoa,rpsc,rpsd,rpse,rpsg,rpsh,rpsi,rpsj,rpsk,rpsl,rpsm,rpsn,rpsq,rpss,secy,trua	1
Dehalococcoides sp. BAV1	NC_009455	adk,fusa,infa,map,rplb,rplc,rpld,rple,rplf,rplm,rpln,rplo,rplp,rplq,rplr,rplv,rplw,rplx,rpmc,rpmd,rpmj,rpoa,rps7,rpsc,rpsd,rpse,rpsh,rpsi,rpsj,rpsk,rpsl,rpsm,rpsn,rpsq,rpss,secy,trua	2
Dehalococcoides sp. GT	NC_013890
Dehalococcoides sp. CBDB1	NC_007356	adk,fusa,infa,map,rplb,rplc,rpld,rple,rplf,rplm,rpln,rplo,rplp,rplq,rplr,rplv,rplw,rplx,rpmc,rpmd,rpmj,rpoa,rpsc,rpsd,rpse,rpsg,rpsh,rpsi,rpsj,rpsk,rpsl,rpsm,rpsn,rpsq,rpss,secy,trua	1
Dehalogenimonas lykanthroporepellens BL-DC-9	NC_014314	na,adk,infa,map,rplf,rplm,rplo,rplq,rplr,rpmd,rpoa,rpsd,rpse,rpsh,rpsi,rpsk,rpsm,secy,trua	1
Deinococcus gobiensis I-0	NC_017790	na,na,kad,rplf,rplo,rplq,rplr,rpmd,rpoa,rpsd,rpse,rpsh,rpsk,rpsm,secy	1
Denitrovibrio acetiphilus DSM 12809	NC_013943	na,na,adk,fusa,infa,map,rplb,rplc,rpld,rple,rplf,rpln,rplo,rplp,rplq,rplr,rplv,rplw,rplx,rpoa,rps7,rpsc,rpsd,rpse,rpsh,rpsj,rpsk,rpsl,rpsm,rpsn,rpsq,rpss,secy,tuf	1
Desulfohalobium retbaense DSM 5692	NC_013223	map,rplo,rplq,rpmd,rpmj,rpoa,rpsd,rpse,rpsk,rpsm,secy	1
Desulfotomaculum acetoxidans DSM 771	NC_013216	cbio4,cbio4,cbiq3,infa,rplm,rplq,rpmj,rpoa,rpsd,rpsi,rpsk,rpsm,trua	3
Thermoanaerobacter brockii subsp. finnii Ako-1	NC_014964
Thermoanaerobacter pseudethanolicus ATCC 33223	NC_010321
Desulfotomaculum carboxydivorans CO-1-SRB	NC_015565	na,fusa,infa,map,rplb,rplc,rpld,rple,rplf,rpln,rplo,rplp,rplq,rplr,rplv,rplw,rplx,rpmc,rpmd,rpmj,rpoa,rps7,rpsc,rpsd,rpse,rpsh,rpsj,rpsk,rpsl,rpsm,rpsn,rpsq,rpss,secy,tuf	1
Desulfotomaculum kuznetsovii DSM 6115	NC_015573	cbio4,cbio4,cbiq3,na,fusa,infa,map,rplb,rplc,rpld,rple,rplf,rpln,rplo,rplp,rplq,rplr,rplv,rplw,rplx,rpmc,rpmd,rpmj,rpoa,rps7,rpsc,rpsd,rpse,rpsh,rpsj,rpsk,rpsl,rpsm,rpsn,rpsq,rpss,secy,trua,tuf	1
Desulfotomaculum reducens MI-1	NC_009253	na,rpl8a,fusa,infa,map,rplb,rplc,rpld,rple,rplf,rpln,rplo,rplp,rplq,rplr,rplv,rplw,rplx,rpmc,rpmd,rpmj,rpoa,rps7,rpsc,rpsd,rpse,rpsh,rpsj,rpsk,rpsl,rpsm,rpsn,rpsq,rpss,secy,tuf	1
Desulfotomaculum ruminis DSM 2154	NC_015589	na,infa,map,rple,rplf,rplo,rplq,rplr,rplx,rpmd,rpmj,rpoa,rpsd,rpse,rpsh,rpsk,rpsm,rpsn,secy	1
Desulfurispirillum indicum S5	NC_014836	na,infa,rplq,rpoa,rpsd,rpsk,rpsm	1
Dichelobacter nodosus VCS1703A	NC_009446	hemh,rplq,rpoa,rpsd,rpsk,rpsm	1
Dictyoglomus thermophilum H-6-12	NC_011297	cbio4,cbio4,cbiq3,na,na,na,na,adk,fusa_2,infa,map,rplb,rplc,rpld,rple,rplf,rplm,rpln,rplo,rplp,rplq,rplr,rplv,rplw,rplx,rpmc,rpmj,rpoa,rpob,rpoc,rpsc,rpsd,rpse,rpsg,rpsh,rpsi,rpsj,rpsk,rpsl,rpsm,rpsn,rpsq,rpss,secy,trua,tuf_1	1
Dictyoglomus turgidum DSM 6724	NC_011661	cbio4,cbio4,cbiq3,na,na,na,na,rpob,adk,fusa,infa,map,rplb,rplc,rpld,rple,rplf,rplm,rpln,rplo,rplp,rplq,rplr,rplv,rplw,rplx,rpmc,rpmj,rpoa,rpob,rps7,rpsc,rpsd,rpse,rpsh,rpsi,rpsj,rpsk,rpsl,rpsm,rpsn,rpsq,rpss,secy,trua,tuf	1
Elusimicrobium minutum Pei191	NC_010644	na,na,na,infa,map,rplq,rpoa,rpsd,rpsk,rpsm	1
Escherichia coli P12b	NC_017663	rplq,rpoa,rpsd,rpsd,rpsk,rpsm	1
Ethanoligenens harbinense YUAN-3	NC_014828	na,rplq,rpmj,rpoa,rpsd,rpsk,rpsm	6
Helicobacter bizzozeronii CIII-1	NC_015674
Helicobacter felis ATCC 49179	NC_014810
Helicobacter pylori B8	NC_014256
Spirochaeta caldaria DSM 7334	NC_015732
Treponema brennaborense DSM 12168	NC_015500
Eubacterium limosum KIST612	NC_014624	cbio4,cbio4,cbiq3,rplq,rpoa,rpsd,rpsk,rpsm	1
Fervidobacterium nodosum Rt17-B1	NC_009718	adk,infa,map,rplb,rpld,rple,rplf,rpln,rplo,rplp,rplq,rplr,rplv,rplw,rplx,rpmc,rpmd,rpmj,rpoa,rpsc,rpsd,rpse,rpsh,rpsk,rpsm,rpsn,rpsq,rpss,secy	1
Flavobacterium indicum GPTSA100-9	NC_017025	cara,eno,infa,rplb,rplc,rpld,rple,rplf,rpln,rplo,rplp,rplq,rplr,rplv,rplw,rplx,rpmc,rpmd,rpmj,rpoa,rpsc,rpsd,rpse,rpsh,rpsk,rpsm,rpsn,rpsq,rpss,secy	1
Flavobacterium psychrophilum JIP0286	NC_009613	infa,rplf,rplo,rplq,rplr,rpmd,rpmj,rpoa,rpsd,rpse,rpsh,rpsk,rpsm,secy	4
Krokinobacter sp. 4H-3-7-5	NC_015496
Marivirga tractuosa DSM 4126	NC_014759
Nitrosomonas sp. Is79A3	NC_015731
Flexistipes sinusarabici DSM 4947	NC_015672	cbio4,heml,na,na,na,na,na,na,adk,atpb,atpe,fuca,fusa,infa,map,rplb,rplc,rpld,rple,rplf,rpln,rplo,rplp,rplq,rplr,rplv,rplw,rplx,rpmc,rpoa,rps7,rpsc,rpsd,rpse,rpsh,rpsj,rpsk,rpsl,rpsm,rpsn,rpsq,rpss,secy,tuf	1
Fluviicola taffensis DSM 16823	NC_015321	na,fusa,infa,rplb,rplc,rpld,rple,rplf,rpln,rplo,rplp,rplq,rplr,rplv,rplw,rplx,rpmd,rpmj,rpoa,rps7,rpsc,rpsd,rpse,rpsh,rpsj,rpsk,rpsl,rpsm,rpsn,rpsq,rpss,secy	1
Francisella tularensis TIGB03	NC_016933	rplq1,rpoa1,rpsd1,rpsk1,rpsm1	1
Francisella tularensis subsp. holarctica FTNF002-00	NC_009749	rplq,rpoa1,rpsd,rpsk,rpsm	3
Francisella tularensis subsp. holarctica OSU18	NC_008369
Francisella tularensis subsp. tularensis FSC198	NC_008245
Francisella tularensis subsp. tularensis SCHU S4	NC_006570	rple,rplf,rpln,rplo,rplq,rplr,rplx,rpmd,rpmj,rpoa1,rpsd,rpse,rpsh,rpsk,rpsm,rpsn,secy	1
Francisella tularensis subsp. tularensis TI0902	NC_016937	rple,rplf,rpln,rplo,rplq,rplr,rplx,rpmd,rpmj,rpoa1,rpsd,rpse,rpsh,rpsk,rpsm,rpsn,rpsq,secy	1
Francisella tularensis subsp. tularensis WY96-3418	NC_009257	rple,rplf,rpln,rplo,rplq,rplr,rplx,rpmd,rpmj,rpoa2,rpsd,rpse,rpsh,rpsk,rpsm,rpsn,secy	1
Gemmatimonas aurantiaca T-27	NC_012489	rplq,rpmb,rpmj,rpoa,rpsd,rpsk,rpsm	1
Geobacter bemidjiensis Bem	NC_011146	adk,fusa-3,map,rplb,rplc,rpld,rple,rplf,rpln,rplo,rplp,rplq,rplr,rplv,rplw,rplx,rpmc,rpmd,rpmj,rpoa,rpsc,rpsd,rpse,rpsg,rpsh,rpsj,rpsk,rpsl,rpsm,rpsn,rpsq,rpss,secy,tuf-1	1
Geobacter lovleyi SZ	NC_010814	na,adk,fusa,map,rplb,rplc,rpld,rple,rplf,rpln,rplo,rplp,rplq,rplr,rplv,rplw,rplx,rpmc,rpmd,rpoa,rps7,rpsc,rpsd,rpse,rpsh,rpsj,rpsk,rpsl,rpsm,rpsn,rpsq,rpss,secy,tuf	2
Geobacter sp. M21	NC_012918
Geobacter metallireducens GS-15	NC_007517	adk,fusa-3,map,rplb,rplc,rpld,rple,rplf,rpln,rplo,rplp,rplq,rplr,rplv,rplw,rplx,rpmc,rpmd,rpmj,rpoa,rpob,rpoc,rpsc,rpsd,rpse,rpsg,rpsh,rpsj,rpsk,rpsl,rpsm,rpsn,rpsq,rpss,secy,tuf-1	1
Geobacter sulfurreducens KN400	NC_017454	adk,fusa-3,map,rplb,rplc,rpld,rple,rplf,rplj,rpll,rpln,rplo,rplp,rplq,rplr,rplv,rplw,rplx,rpmc,rpmd,rpmj,rpoa,rpob,rpoc,rpsc,rpsd,rpse,rpsg,rpsh,rpsj,rpsk,rpsl,rpsm,rpsn,rpsq,rpss,secy,tuf-1	1
Halanaerobium hydrogeniformans	NC_014654	cbio4,cbio4,cbiq3,infa,rplq,rpmj,rpoa,rpsd,rpsk,rpsm,trua	1
Halorhodospira halophila SL1	NC_008789	na,na,na,na,ldh3,rplq,rpoa,rpsd,rpsk,rpsm,ubie	1
Halothermothrix orenii H 168	NC_011899	cbio4,cbio4,cbiq3,na,infa,rplq,rpmj,rpoa,rpsd,rpsk,rpsm	1
Helicobacter mustelae 12198	NC_013949	na,infa,map,rplb,rplc,rpld,rple,rplf,rpln,rplo,rplp,rplq,rplr,rplv,rplw,rplx,rpmc,rpoa,rpsc,rpsd,rpse,rpsh,rpsj,rpsk,rpsm,rpsn,rpsq,rpss,secy	1
Helicobacter pylori 35A	NC_017360	infa,map,rplb,rplc,rpld,rple,rplf,rpln,rplo,rplp,rplq,rplr,rplv,rplw,rplx,rpmc,rpmj,rpoa,rpsc,rpsd,rpse,rpsh,rpsj,rpsk,rpsm,rpsn,rpsq,rpss,secy	2
Helicobacter pylori F57	NC_017367
Hippea maritima DSM 10411	NC_015318	na,rpob,adk,fusa,infa,lspa,map,rplb,rplc,rpld,rple,rplf,rpln,rplo,rplp,rplq,rplr,rplv,rplw,rplx,rpmc,rpmd,rpoa,rpob,rps7,rpsc,rpsd,rpse,rpsh,rpsj,rpsk,rpsl,rpsm,rpsn,rpsq,rpss,secy,tuf	1
Hydrogenobaculum sp. Y04AAS1	NC_011126	na,na,na,nusg,rpla,rplk,rpob,adk,ffh,fusa,infa,map,rplb,rplc,rpld,rple,rplf,rplj,rpll,rpln,rplo,rplp,rplq,rplr,rplv,rplw,rplx,rpmd,rpoa,rpob,rps7,rpsc,rpsd,rpse,rpsh,rpsj,rpsk,rpsl,rpsm,rpsn,rpsq,rpss,sece,secy,tuf	1
Ignavibacterium album JCM 16511	NC_017464	na,infa,map,rplo,rplq,rpmd,rpmj,rpoa,rpsd,rpse,rpsk,rpsm,secy	1
Kosmotoga olearia TBF 19.5.1	NC_012785	na,adk,fusa,infa,map,rplb,rplc,rpld,rple,rplf,rpln,rplo,rplp,rplq,rplr,rplv,rplw,rplx,rpmd,rpmj,rpoa,rps7,rpsc,rpsd,rpse,rpsh,rpsj,rpsk,rpsl,rpsm,rpsn,rpsq,rpss,secy,tuf	1
Kribbella flavida DSM 17836	NC_013729	na,na,rplq,rpoa,rpoe,rpsd,rpsk,rpsm,rsmc,trua	1
Kyrpidia tusciae DSM 2912	NC_014098	na,adk,infa,map,rplb,rplc,rpld,rple,rplf,rplm,rpln,rplo,rplp,rplq,rplr,rplv,rplw,rplx,rpmc,rpmd,rpmj,rpoa,rpsc,rpsd,rpse,rpsh,rpsi,rpsj,rpsk,rpsm,rpsn,rpsq,rpss,secy,trua	1
Laribacter hongkongensis HLHK9	NC_012559	infa2,rple,rplf,rpln,rplo,rplq,rplr,rplx,rpmd,rpmj,rpoa,rpsd,rpse,rpsh,rpsk,rpsm,rpsn,secy	1
Leptospira biflexa serovar Patoc strain 'Patoc 1 (Ames)'	NC_010842	adk,fusa,infa,rplb,rplc,rpld,rple,rplf,rpln,rplo,rplp,rplq,rplr,rplv,rplw,rplx,rpmc,rpmd,rpmj,rpoa,rpsc,rpsd,rpse,rpsg,rpsh,rpsj,rpsk,rpsl,rpsm,rpsn,rpsq,rpss,secy,tufb	1
Leptospira borgpetersenii serovar Hardjo-bovis JB197	NC_008510	adk,fusa,infa,rplb,rplc,rpld,rple,rplf,rpln,rplo,rplp,rplq,rplr,rplv,rplw,rplx,rpmc,rpmd,rpmj,rpoa,rpsc,rpsd,rpse,rpsh,rpsj,rpsk,rpsm,rpsn,rpsq,rpss,secy,tufb	1
Leptospira interrogans serovar Lai str. 56601	NC_004342	adk,infa,rple,rplf,rpln,rplo,rplq,rplr,rplx,rpmd,rpmj,rpoa,rpsd,rpse,rpsh,rpsk,rpsm,rpsn,rpsq,secy	1
Mahella australiensis 50-1 BON	NC_015520	cbio4,cbio4,cbiq3,na,adk,fusa,infa,map,rplb,rplc,rpld,rple,rplf,rpln,rplo,rplp,rplq,rplr,rplv,rplw,rplx,rpmc,rpmd,rpmj,rpoa,rps7,rpsc,rpsd,rpse,rpsh,rpsj,rpsk,rpsl,rpsm,rpsn,rpsq,rpss,secy,trua,tuf	1
Marinithermus hydrothermalis DSM 14884	NC_015387	na,adk,infa,map,rplf,rplo,rplq,rplr,rpmd,rpmj,rpoa,rpsd,rpse,rpsh,rpsk,rpsm,secy	1
Moorella thermoacetica ATCC 39073	NC_007644	cbio4,cbio4,cbiq3,na,adk,infa,map,rplb,rplc,rpld,rple,rplf,rplm,rpln,rplo,rplp,rplq,rplr,rplv,rplw,rplx,rpmc,rpmd,rpmj,rpoa,rpsc,rpsd,rpse,rpsh,rpsi,rpsj,rpsk,rpsm,rpsn,rpsq,rpss,secy,trua,tuf	1
Nautilia profundicola AmH	NC_012115	na,mure,nifuch1,rplq,rpoa,rpsd,rpsk,rpsm	1
Neisseria lactamica 020-06	NC_014752	minc,mind,mine,oxyr,rplq,rpoa,rpsd,rpsk,rpsm	1
Neisseria meningitidis 053442	NC_010120	infa,rple,rplf,rpln,rplo,rplq,rplr,rplx,rpmd,rpmj,rpoa,rpsd,rpse,rpsh,rpsk,rpsm,rpsn,secy	3
Neisseria meningitidis FAM18	NC_008767
Neisseria meningitidis alpha14	NC_013016
Neisseria meningitidis 8013	NC_017501	infa,rple,rplf,rpln,rplo,rplq,rplr,rplx,rpmd,rpmj2,rpoa,rpsd,rpse,rpsh,rpsk,rpsm,rpsn,secy	1
Neisseria meningitidis M04-240196	NC_017515	na,infa,rple,rplf,rpln,rplo,rplq,rplr,rplx,rpmd,rpoa,rpsd,rpse,rpsh,rpsk,rpsm,rpsn,secy	4
Neisseria meningitidis Z2491	NC_003116
Polynucleobacter necessarius subsp. necessarius STIR1	NC_010531
Sideroxydans lithotrophicus ES-1	NC_013959
Neisseria meningitidis MC58	NC_003112	infa,rple,rplf,rpln,rplo,rplq,rplr,rplx,rpmd,rpmj1,rpoa,rpsd,rpse,rpsh,rpsk,rpsm,rpsn,secy	1
Neisseria meningitidis WUE 2594	NC_017512	infa,rplq,rpmj,rpoa,rpsd,rpsk,rpsm,secy	1
Nitrosococcus halophilus Nc4	NC_013960	na,fusa,rplb,rplc,rpld,rple,rplf,rpln,rplo,rplp,rplq,rplr,rplv,rplw,rplx,rpmc,rpmd,rpoa,rps7,rpsc,rpsd,rpse,rpsh,rpsj,rpsk,rpsl,rpsm,rpsn,rpsq,rpss,secy,tuf	1
Nitrosococcus oceani ATCC 19707	NC_007484	na,rplo,rplq,rpoa,rpsd,rpsk,rpsm,secy	1
Nitrosococcus watsonii C-113	NC_014315	na,rplf,rplo,rplq,rplr,rpmd,rpoa,rpsd,rpse,rpsh,rpsk,rpsm,secy	1
Nitrosomonas sp. AL212	NC_015222	bira,na,coax,rplq,rpoa,rpsd,rpsk,rpsm	1
Oceanithermus profundus DSM 14977	NC_014761	adk,fusa,infa,map,rplb,rplc,rpld,rple,rplf,rpln,rplo,rplp,rplq,rplr,rplv,rplw,rplx,rpmc,rpmd,rpmj,rpoa,rps7,rpsc,rpsd,rpse,rpsh,rpsj,rpsk,rpsl,rpsm,rpsn,rpsq,rpss,secy,tuf	7
Thermotoga lettingae TMO	NC_009828
Thermotoga maritima MSB8	NC_000853
Thermotoga naphthophila RKU-10	NC_013642
Thermotoga petrophila RKU-1	NC_009486
Thermotoga sp. RQ2	NC_010483
Thermotoga thermarum DSM 5069	NC_015707
Pedobacter saltans DSM 12145	NC_015177	infa,map,rplf,rplo,rplq,rplr,rpmd,rpmj,rpoa,rpsd,rpse,rpsh,rpsk,rpsm,secy	1
Persephonella marina EX-H1	NC_012440	na,adk,fusa,infa,map,rplb,rplc,rpld,rple,rplf,rpln,rplo,rplp,rplq,rplr,rplv,rplw,rplx,rpmc,rpmd,rpmj,rpoa,rpsc,rpsd,rpse,rpsg,rpsh,rpsj,rpsk,rpsl,rpsm,rpsn,rpsq,rpss,secy,tuf_2	1
Riemerella anatipestifer ATCC 11845 = DSM 15868	NC_014738	infa,rplo,rplq,rpmj,rpoa,rpsd,rpsk,rpsm,secy	1
Rubrobacter xylanophilus DSM 9941	NC_008148	adk,infa,map,rplf,rplo,rplq,rplr,rpmd,rpoa,rpsd,rpse,rpsh,rpsk,rpsm,rpsn,secy	1
Salinibacter ruber DSM 13855	NC_007677	infa,map,rplq,rpoa,rpsd,rpsk,rpsm	2
Salinibacter ruber M8	NC_014032
Salinispora arenicola CNS-205	NC_009953	na,na,rplq,rpoa,rpsd,rpsk,rpsm,rsmc,trua	2
Salinispora tropica CNB-440	NC_009380
Saprospira grandis str. Lewin	NC_016940	na,na,na,na,dtd,infa,rplq,rpmj,rpoa,rpsd,rpsk,rpsm,secy	1
Serratia symbiotica str. 'Cinara cedri'	NC_016632	na,rplb,rplc,rpld,rple,rplf,rpln,rplo,rplp,rplq,rplr,rplv,rplw,rplx,rpmc,rpmd,rpmj,rpoa,rpsc,rpsd,rpse,rpsh,rpsj,rpsk,rpsm,rpsn,rpsq,rpss	1
Spirochaeta coccoides DSM 17374	NC_015436	rplb,rplc,rpld,rple,rplf,rpln,rplo,rplp,rplq,rplr,rplv,rplw,rplx,rpmc,rpmd,rpmj,rpoa,rpsc,rpsd,rpse,rpsh,rpsj,rpsk,rpsm,rpsn,rpsq,rpss,secy,tuf	1
Spirochaeta smaragdinae DSM 11293	NC_014364	na,rplb,rplc,rpld,rple,rplf,rpln,rplo,rplp,rplq,rplr,rplv,rplw,rplx,rpmd,rpmj,rpoa,rpsc,rpsd,rpse,rpsh,rpsj,rpsk,rpsm,rpsn,rpsq,rpss,secy,tuf	1
Streptobacillus moniliformis DSM 12112	NC_013515	na,na,na,na,na,rplq,rpoa,rpsd,rpsk,rpsm	1
Sulfurihydrogenibium sp. YO3AOP1	NC_010730	na,adk,fusa,infa,map,rplb,rplc,rpld,rple,rplf,rpln,rplo,rplp,rplq,rplr,rplv,rplw,rplx,rpmc,rpmd,rpmj,rpoa,rps7,rpsc,rpsd,rpse,rpsh,rpsj,rpsk,rpsl,rpsm,rpsn,rpsq,rpss,secy,tuf	1
Syntrophomonas wolfei subsp. wolfei str. Goettingen	NC_008346	na,infa,rplq,rpmj,rpoa,rpsd,rpsk,rpsm	1
Syntrophothermus lipocalidus DSM 12680	NC_014220	cbio4,cbio4,cbiq3,rplq,rpmj,rpoa,rpsd,rpsk,rpsm,trua	1
Taylorella equigenitalis MCE9	NC_014914	na,na,infa,rple,rplf,rpln,rplo,rplq,rplr,rplx,rpmd,rpmj,rpoa,rpsd,rpse,rpsh,rpsk,rpsm,rpsn,secy	1
Tepidanaerobacter sp. Re1	NC_015519	cbio4,cbio4,cbiq3,na,adk,fusa,infa,map,rplb,rplc,rpld,rple,rplf,rplm,rpln,rplo,rplp,rplq,rplr,rplv,rplw,rplx,rpmc,rpmj,rpoa,rps7,rpsc,rpsd,rpse,rpsh,rpsi,rpsj,rpsk,rpsl,rpsm,rpsn,rpsq,rpss,secy,trua,tuf	1
Thermanaerovibrio acidaminovorans DSM 6589	NC_013522	cbio4,cbio4,cbiq3,na,na,na,rplq,rpmj,rpoa,rpsd,rpsk,rpsm,trua	1
Thermincola potens JR	NC_014152	cbio4,cbio4,cbiq3,na,rplq,rpoa,rpsd,rpsk,rpsm,trua	1
Thermoanaerobacter italicus Ab9	NC_013921	cbio4,cbio4,cbiq3,na,adk,infa,map,rple,rplf,rplm,rpln,rplo,rplp,rplq,rplr,rplv,rplx,rpmc,rpmj,rpoa,rpsc,rpsd,rpse,rpsh,rpsi,rpsk,rpsm,rpsn,rpsq,secy,trua	1
Thermoanaerobacter mathranii subsp. mathranii str. A3	NC_014209	cbio4,cbio4,cbiq3,na,adk,infa,map,rplb,rplc,rpld,rple,rplf,rplm,rpln,rplo,rplp,rplq,rplr,rplv,rplw,rplx,rpmc,rpmj,rpoa,rpsc,rpsd,rpse,rpsh,rpsi,rpsj,rpsk,rpsm,rpsn,rpsq,rpss,secy,trua	4
Thermoanaerobacter sp. X513	NC_014538
Thermoanaerobacter sp. X514	NC_010320
Thermoanaerobacter wiegelii Rt8.B1	NC_015958
Thermoanaerobacter tengcongensis MB4	NC_003869	adk,cbio3,cbio4,cbiq3,infa,map,na,rplb,rplc,rpld,rple,rplf,rplm,rpln,rplo,rplp,rplq,rplr,rplv,rplw,rplx,rpmc,rpmj,rpoa,rpsc,rpsd,rpse,rpsh,rpsi,rpsj,rpsk,rpsm,rpsn,rpsq,rpss,secy,trua	1
Thermoanaerobacterium thermosaccharolyticum DSM 571	NC_014410	na,adk,infa,map,rplb,rplc,rpld,rple,rplf,rpln,rplo,rplp,rplq,rplr,rplv,rplw,rplx,rpmc,rpmd,rpmj,rpoa,rpsc,rpsd,rpse,rpsh,rpsj,rpsk,rpsm,rpsn,rpsq,rpss,secy	1
Thermoanaerobacterium xylanolyticum LX-11	NC_015555	cbio4,cbio4,cbiq3,na,adk,infa,map,rplb,rplc,rpld,rple,rplf,rplm,rpln,rplo,rplp,rplq,rplr,rplv,rplw,rplx,rpmc,rpmd,rpmj,rpoa,rpsc,rpsd,rpse,rpsh,rpsi,rpsj,rpsk,rpsm,rpsn,rpsq,rpss,secy,trua	1
Thermocrinis albus DSM 14484	NC_013894	na,na,na,na,adk,infa,map,rple,rplf,rpln,rplo,rplq,rplr,rplx,rpmd,rpmj,rpoa,rpsd,rpse,rpsh,rpsk,rpsm,rpsn,rrmj,secy	1
Thermodesulfatator indicus DSM 15286	NC_015681	adk,fusa,infa,map,rplb,rplc,rpld,rple,rplf,rpln,rplo,rplp,rplq,rplr,rplv,rplw,rplx,rpmc,rpmd,rpoa,rps7,rpsc,rpsd,rpse,rpsh,rpsj,rpsk,rpsl,rpsm,rpsn,rpsq,rpss,secy,tuf	1
Thermodesulfobacterium sp. OPB45	NC_015682	na,na,na,adk,clpp,fusa,infa,lon,map,pcnb,rplb,rplc,rpld,rple,rplf,rpln,rplo,rplp,rplq,rplr,rplv,rplw,rplx,rpmc,rpmd,rpoa,rps7,rpsc,rpsd,rpse,rpsh,rpsj,rpsk,rpsl,rpsm,rpsn,rpsq,rpss,secy,tuf	1
Thermodesulfobium narugense DSM 14796	NC_015499	na,na,na,na,infa,map,rplf,rplm,rplo,rplq,rplr,rpoa,rpsd,rpse,rpsh,rpsi,rpsk,rpsm,rpsn,secy,sera,trua	1
Thermomicrobium roseum DSM 5159	NC_011959	adk,infa,map,rplm,rplo,rplq,rpmj,rpoa,rpsd,rpsi,rpsk,rpsm,secy,trua	1
Thermosediminibacter oceani DSM 16646	NC_014377	cbio4,cbio4,cbiq3,na,na,adk,infa,map,rple,rplf,rplm,rpln,rplo,rplq,rplr,rplx,rpoa,rpsd,rpse,rpsh,rpsi,rpsk,rpsm,rpsn,rpsq,secy,trua	1
Thermosipho africanus TCF52B	NC_011653	na,na,na,clpp,lspa,rplq,rpoa,rpsd,rpsk,rpsm,yebc	1
Thermosipho melanesiensis BI429	NC_009616	na,na,na,na,adk,clpp,fusa,infa,lspa,map,rlud,rplb,rplc,rpld,rple,rplf,rpln,rplo,rplp,rplq,rplr,rplv,rplw,rplx,rpmc,rpmd,rpmj,rpoa,rps7,rpsc,rpsd,rpse,rpsh,rpsj,rpsk,rpsl,rpsm,rpsn,rpsq,rpss,secy,tuf,yebc	1
Thermotoga neapolitana DSM 4359	NC_011978	degv.4,nagc,rho,rplq,rpoa,rpsd,rpsk,rpsm	1
Thermovirga lienii DSM 17291	NC_016148	cbio4,cbio4,cbiq3,na,na,rplq,rpmj,rpoa,rpsd,rpsk,rpsm,trua	1
Thioalkalimicrobium cyclicum ALM1	NC_015581	rple,rplf,rpln,rplo,rplq,rplr,rplx,rpmd,rpoa,rpsd,rpse,rpsh,rpsk,rpsm,rpsn,secy	1
Thiomicrospira crunogena XCL-2	NC_007520	na,rple,rplf,rpln,rplo,rplq,rplr,rplx,rpmd,rpoa,rpsd,rpse,rpsh,rpsk,rpsm,rpsn,secy,tatd	1
Truepera radiovictrix DSM 17093	NC_014221	adk,infa,map,rplf,rplo,rplq,rplr,rpmd,rpmj,rpoa,rpsd,rpse,rpsh,rpsk,rpsm,secy	1
Wigglesworthia glossinidia endosymbiont of Glossina morsitans morsitans (Yale colony)	NC_016893	na,na,na,hiss,ispg,ndk,rlmn,rplb,rplc,rpld,rple,rplf,rpln,rplo,rplp,rplq,rplr,rplv,rplw,rplx,rpmc,rpmd,rpmj,rpoa,rpsc,rpsd,rpse,rpsh,rpsj,rpsk,rpsm,rpsn,rpsq,rpss,secy	1
Total genome count for motif 2			656

## Sheet: Sheet 3 (nusA_infB_genome)
0	ncid	motif	count
Acetobacter pasteurianus IFO 3283-01	NC_013209	infb,nusa,rbfa,rplg,yhbc	3
Gluconobacter oxydans 621H	NC_006677
Granulibacter bethesdensis CGDNIH1	NC_008343
Acholeplasma laidlawii PG-8A	NC_010163	na,rpl8a,infb,nusa,rbfa,rplg	1
Acidaminococcus fermentans DSM 20731	NC_013740	rpl8a,infb,nrna,nusa,rbfa,ribf,rplg,trub,yhbc	10
Clostridium beijerinckii	NCIMB_8052_
Clostridium botulinum A str. ATCC 3502	NC_009495
Clostridium botulinum E3 str. Alaska E43	NC_010723
Clostridium kluyveri DSM 555	NC_009706
Clostridium kluyveri NBRC 12016	NC_011837
Clostridium perfringens ATCC 13124	NC_008261
Desulfotomaculum reducens MI-1	NC_009253
Desulfotomaculum ruminis DSM 2154	NC_015589
Thermincola potens JR	NC_014152
Acidiphilium cryptum JF-5	NC_009484	infb,nusa,rbfa,rplg,sua5,yhbc	2
Acidiphilium multivorum AIU301	NC_015186
Acidithiobacillus caldus SM-1	NC_015850	infb,nusa,rbfa,trub	12
Buchnera aphidicola str. 5A (Acyrthosiphon pisum)	NC_011833
Buchnera aphidicola str. Ak (Acyrthosiphon kondoi)	NC_017256
Buchnera aphidicola str. Bp (Baizongia pistaciae)	NC_004545
Buchnera aphidicola str. Sg (Schizaphis graminum)	NC_004061
Buchnera aphidicola str. Tuc7 (Acyrthosiphon pisum)	NC_011834
Buchnera aphidicola str. Ua (Uroleucon ambrosiae)	NC_017259
Candidatus Moranella endobia PCIT	NC_015735
Cellvibrio japonicus Ueda107	NC_010995
Methylotenera versatilis 301	NC_014207
Pelodictyon phaeoclathratiforme BU-1	NC_011060
Saccharophagus degradans 2-40	NC_007912
Acidithiobacillus ferrooxidans ATCC 23270	NC_011761	infb,nusa,pnp,pqql,rbfa,rpso,trub,yhbc	3
Leptospira borgpetersenii serovar Hardjo-bovis JB197	NC_008510
Leptospira interrogans serovar Lai str. 56601	NC_004342
Acinetobacter baumannii AB0057	NC_011586	infb,nusa,rbfa,yhbc	17
Acinetobacter baumannii ACICU	NC_010611
Acinetobacter baumannii AYE	NC_010410
Acinetobacter baumannii SDF	NC_010400
Acinetobacter oleivorans DR1	NC_014259
Acinetobacter sp. ADP1	NC_005966
Bordetella avium 197N	NC_010645
Bordetella bronchiseptica RB50	NC_002927
Bordetella parapertussis 12822	NC_002928
Bordetella pertussis Tohama I	NC_002929
Chloroherpeton thalassium ATCC 35110	NC_011026
Cupriavidus metallidurans CH34	NC_007973
Cupriavidus necator megaplasmid pHG1	NC_008313
Cupriavidus taiwanensis LMG 19424	NC_010528
Nitrosococcus watsonii C-113	NC_014315
Nitrosospira multiformis ATCC 25196	NC_007614
Pusillimonas sp. T7-7	NC_015458
Acinetobacter calcoaceticus PHEA-2	NC_016603	na,infb,nusa,rbfa	4
Ehrlichia chaffeensis str. Arkansas	NC_007799
Methylacidiphilum infernorum V4	NC_010794
Mycoplasma gallisepticum str. R(low)	NC_004829
Actinobacillus pleuropneumoniae serovar 3 str. JL03	NC_010278	infb,nusa,yhbc	181
Actinobacillus pleuropneumoniae serovar 5b str. L20	NC_009053
Actinobacillus pleuropneumoniae serovar 7 str. AP76	NC_010939
Actinobacillus succinogenes 130Z	NC_009655
Alteromonas macleodii str. 'Deep ecotype'	NC_011138
Alteromonas sp. SN2	NC_015554
Bacteroides fragilis YCH46	NC_006347
Bacteroides thetaiotaomicron VPI-5482	NC_004663
Bacteroides vulgatus ATCC 8482	NC_009614
Bordetella petrii DSM 12804	NC_010170
Burkholderia cenocepacia AU 1054	NC_008060
Burkholderia mallei ATCC 23344	NC_006348
Burkholderia multivorans ATCC 17616	NC_010804
Burkholderia pseudomallei 1710b	NC_007434
Burkholderia sp. CCGE1003	NC_014539
Burkholderia thailandensis E264	NC_007651
Burkholderia vietnamiensis G4	NC_009256
Capnocytophaga canimorsus Cc5	NC_015846
Capnocytophaga ochracea DSM 7271	NC_013162
Chlorobium phaeobacteroides BS1	NC_010831
Chromobacterium violaceum ATCC 12472	NC_005085
Citrobacter rodentium ICC168	NC_013716
Colwellia psychrerythraea 34H	NC_003910
Coxiella burnetii CbuG Q212	NC_011527
Coxiella burnetii CbuK Q154	NC_011528
Coxiella burnetii Dugway 5J108-111	NC_009727
Coxiella burnetii RSA 331	NC_010117
Coxiella burnetii RSA 493	NC_002971
Croceibacter atlanticus HTCC2559	NC_014230
Cronobacter turicensis z3032	NC_013282
Cytophaga hutchinsonii ATCC 33406	NC_008255
Dickeya dadantii 3937	NC_014500
Dickeya dadantii Ech586	NC_013592
Dickeya dadantii Ech703	NC_012880
Dickeya zeae Ech1591	NC_012912
Edwardsiella ictaluri 93-146	NC_012779
Edwardsiella tarda EIB202	NC_013508
Elusimicrobium minutum Pei191	NC_010644
Enterobacter aerogenes KCTC 2190	NC_015663
Enterobacter cloacae subsp. cloacae ATCC 13047	NC_014121
Enterobacter sp. 638	NC_009436
Erwinia amylovora ATCC 49946	NC_013971
Erwinia amylovora CFBP1430	NC_013961
Erwinia pyrifoliae DSM 12163	NC_017390
Erwinia pyrifoliae Ep196	NC_012214
Erwinia tasmaniensis Et199	NC_010694
Escherichia coli 'BL21-Gold(DE3)pLysS AG'	NC_012947
Escherichia coli 536	NC_008253
Escherichia coli 55989	NC_011748
Escherichia coli ABU 83972	NC_017631
Escherichia coli APEC O1	NC_008563
Escherichia coli ATCC 8739	NC_010468
Escherichia coli BW2952	NC_012759
Escherichia coli B str. REL606	NC_012967
Escherichia coli ED1a	NC_011745
Escherichia coli HS	NC_009800
Escherichia coli IAI1	NC_011741
Escherichia coli IAI39	NC_011750
Escherichia coli LF82	NC_011993
Escherichia coli O103H2 str. 12009	NC_013353
Escherichia coli O111H- str. 11128	NC_013364
Escherichia coli O127H6 str. E234869	NC_011601
Escherichia coli O157H7 str. EC4115	NC_011353
Escherichia coli O157H7 str. EDL933	NC_002655
Escherichia coli O157H7 str. TW14359	NC_013008
Escherichia coli O26H11 str. 11368	NC_013361
Escherichia coli O55H7 str. CB9615	NC_013941
Escherichia coli P12b	NC_017663
Escherichia coli S88	NC_011742
Escherichia coli SE11	NC_011415
Escherichia coli SMS-3-5	NC_010498
Escherichia coli UMN026	NC_011751
Escherichia coli W	NC_017635
Escherichia coli str. K-12 substr. DH10B	NC_010473
Escherichia fergusonii ATCC 35469	NC_011740
Flavobacterium branchiophilum	NC_016001
Flavobacterium johnsoniae UW101	NC_009441
Flavobacterium psychrophilum JIP0286	NC_009613
Gallibacterium anatis UMN179	NC_015460
Gramella forsetii KT0803	NC_008571
Haemophilus influenzae 86-028NP	NC_007146
Haemophilus influenzae F3031	NC_014920
Haemophilus influenzae F3047	NC_014922
Haemophilus influenzae PittEE	NC_009566
Haemophilus influenzae PittGG	NC_009567
Haemophilus influenzae Rd KW20	NC_000907
Haemophilus parasuis SH0165	NC_011852
Haemophilus somnus 129PT	NC_008309
Haemophilus somnus 2336	NC_010519
Herbaspirillum seropedicae SmR1	NC_014323
Herminiimonas arsenicoxydans	NC_009138
Janthinobacterium sp. Marseille	NC_009659
Klebsiella pneumoniae 342	NC_011283
Klebsiella pneumoniae NTUH-K2044	NC_012731
Klebsiella pneumoniae subsp. pneumoniae MGH 78578	NC_009648
Laribacter hongkongensis HLHK9	NC_012559
Mannheimia succiniciproducens MBEL55E	NC_006300
Maribacter sp. HTCC2170	NC_014472
Neisseria gonorrhoeae FA 1090	NC_002946
Neisseria gonorrhoeae	NCCP11945_
Neisseria lactamica 020-06	NC_014752
Neisseria meningitidis 053442	NC_010120
Neisseria meningitidis FAM18	NC_008767
Neisseria meningitidis MC58	NC_003112
Neisseria meningitidis Z2491	NC_003116
Neisseria meningitidis alpha14	NC_013016
Pasteurella multocida subsp. multocida str. Pm70	NC_002663
Pectobacterium atrosepticum SCRI1043	NC_004547
Pectobacterium wasabiae WPP163	NC_013421
Pedobacter heparinus DSM 2366	NC_013061
Prevotella melaninogenica ATCC 25845	NC_014370
Proteus mirabilis HI4320	NC_010554
Pseudoalteromonas haloplanktis TAC125	NC_007481
Pseudomonas aeruginosa LESB58	NC_011770
Pseudomonas aeruginosa	NCGM2.S1_
Pseudomonas aeruginosa PA7	NC_009656
Pseudomonas aeruginosa PAO1	NC_002516
Pseudomonas aeruginosa UCBPP-PA14	NC_008463
Pseudomonas entomophila L48	NC_008027
Pseudomonas fluorescens Pf0-1	NC_007492
Pseudomonas putida F1	NC_009512
Pseudomonas putida GB-1	NC_010322
Pseudomonas putida W619	NC_010501
Pseudomonas syringae pv. phaseolicola 1448A	NC_005773
Pseudomonas syringae pv. syringae B728a	NC_007005
Pseudoxanthomonas spadix BD-a59	NC_016147
Ralstonia pickettii 12D	NC_012856
Ralstonia pickettii 12J	NC_010682
Ralstonia solanacearum CFBP2957	NC_014307
Ralstonia solanacearum GMI1000	NC_003295
Ralstonia solanacearum PSI07 megaplasmid	NC_014311
Robiginitalea biformata HTCC2501	NC_013222
Salinibacter ruber DSM 13855	NC_007677
Salinibacter ruber M8	NC_014032
Salmonella bongori	NCTC_12419_
Salmonella enterica subsp. arizonae serovar 62z4	NC_010067
Salmonella enterica subsp. enterica serovar Agona str. SL483	NC_011149
Salmonella enterica subsp. enterica serovar Dublin str. CT 02021853	NC_011205
Salmonella enterica subsp. enterica serovar Enteritidis str. P125109	NC_011294
Salmonella enterica subsp. enterica serovar Gallinarum str. 28791	NC_011274
Salmonella enterica subsp. enterica serovar Heidelberg str. SL476	NC_011083
Salmonella enterica subsp. enterica serovar Newport str. SL254	NC_011080
Salmonella enterica subsp. enterica serovar Paratyphi A str. AKU 12601	NC_011147
Salmonella enterica subsp. enterica serovar Paratyphi A str. ATCC 9150	NC_006511
Salmonella enterica subsp. enterica serovar Paratyphi B str. SPB7	NC_010102
Salmonella enterica subsp. enterica serovar Paratyphi C strain RKS4594	NC_012125
Salmonella enterica subsp. enterica serovar Typhi str. Ty2	NC_004631
Salmonella enterica subsp. enterica serovar Typhimurium str. 14028S	NC_016856
Salmonella enterica subsp. enterica serovar Typhimurium str. LT2	NC_003197
Salmonella enterica subsp. enterica serovar Typhimurium str. UK-1	NC_016863
Serratia symbiotica str. 'Cinara cedri'	NC_016632
Shewanella frigidimarina	NCIMB_400_
Shewanella loihica PV-4	NC_009092
Shewanella pealeana ATCC 700345	NC_009901
Shewanella piezotolerans WP3	NC_011566
Shewanella sediminis HAW-EB3	NC_009831
Shewanella violacea DSS12	NC_014012
Shewanella woodyi ATCC 51908	NC_010506
Shigella boydii CDC 3083-94	NC_010658
Shigella boydii Sb227	NC_007613
Shigella dysenteriae Sd197	NC_007606
Shigella flexneri 2a str. 2457T	NC_004741
Shigella flexneri 2a str. 301	NC_004337
Shigella flexneri 5 str. 8401	NC_008258
Shigella sonnei Ss046	NC_007384
Stenotrophomonas maltophilia K279a	NC_010943
Stenotrophomonas maltophilia R551-3	NC_011071
Vibrio cholerae M66-2	NC_012578
Vibrio fischeri ES114	NC_006840
Vibrio fischeri MJ11	NC_011184
Vibrio sp. Ex25	NC_013456
Xanthomonas axonopodis pv. citri str. 306	NC_003919
Xanthomonas axonopodis pv. citrumelo F1	NC_016010
Xanthomonas campestris pv. campestris str. 8004	NC_007086
Xanthomonas campestris pv. campestris str. ATCC 33913	NC_003902
Xanthomonas campestris pv. vesicatoria str. 85-10	NC_007508
Xanthomonas oryzae pv. oryzae KACC 10331	NC_006834
Xanthomonas oryzae pv. oryzae PXO99A	NC_010717
Xylella fastidiosa M12	NC_010513
Xylella fastidiosa M23	NC_010577
Zunongwangia profunda SM-A87	NC_014041
Actinobacillus suis H91-0380	NC_018690	na,infb,nusa	38
Alcanivorax dieselolei B5	NC_018691
Bacteroides fragilis 638R	NC_016776
Candidatus Methylomirabilis oxyfera	NC_013260
Collimonas fungivorans Ter331	NC_015856
Enterobacter cloacae subsp. dissolvens SDM	NC_018079
Erwinia sp. Ejp617	NC_017445
Escherichia coli 042	NC_017626
Escherichia coli IHE3034	NC_017628
Escherichia coli O104H4 str. 2009EL-2071	NC_018661
Escherichia coli O104H4 str. 2011C-3493	NC_018658
Escherichia coli O55H7 str. RM12579	NC_017656
Escherichia coli O83H1 str. NRG 857C	NC_017634
Escherichia coli UM146	NC_017632
Escherichia coli Xuzhou21	NC_017906
Flavobacterium columnare ATCC 49512	NC_016510
Flavobacterium indicum GPTSA100-9	NC_017025
Glaciecola nitratireducens FR1064	NC_016041
Klebsiella pneumoniae KCTC 2242	NC_017540
Neisseria meningitidis 8013	NC_017501
Neisseria meningitidis M01-240355	NC_017517
Neisseria meningitidis M04-240196	NC_017515
Neisseria meningitidis NZ-0533	NC_017518
Neisseria meningitidis WUE 2594	NC_017512
Providencia stuartii MRSN 2154	NC_017731
Pseudomonas aeruginosa M18	NC_017548
Pseudomonas putida BIRD-1	NC_017530
Pseudomonas putida DOT-T1E	NC_018220
Pseudomonas stutzeri DSM 4166	NC_017532
Ralstonia solanacearum Po82	NC_017574
Salmonella enterica subsp. enterica serovar Typhimurium str. 798	NC_017046
Salmonella enterica subsp. enterica serovar Typhimurium str. ST474	NC_016857
Salmonella enterica subsp. enterica serovar Typhimurium str. T000240	NC_016860
Shigella flexneri 2002017	NC_017328
Tannerella forsythia ATCC 43037	NC_016610
Vibrio cholerae O395	NC_012582
Xanthomonas campestris pv. raphani 756C	NC_017271
Xylella fastidiosa subsp. fastidiosa GB514	NC_017562
Aeromonas hydrophila subsp. hydrophila ATCC 7966	NC_008570	infb,nusa,rbfa,trub,yhbc	69
Aeromonas salmonicida salmonicida A449	NC_009348
Aeromonas veronii B565	NC_015424
Alkalilimnicola ehrlichii MLHE-1	NC_008340
Azoarcus sp. BH72	NC_008702
Bdellovibrio bacteriovorus HD100	NC_005363
Borrelia burgdorferi ZS7	NC_011728
Borrelia duttonii Ly	NC_011229
Borrelia garinii PBi	NC_006156
Borrelia recurrentis A1	NC_011244
Burkholderia mallei SAVP1	NC_008785
Burkholderia pseudomallei 668	NC_009074
Burkholderia pseudomallei K96243	NC_006350
Burkholderia pseudomallei MSHR346	NC_012695
Candidatus Accumulibacter phosphatis clade IIA str. UW-1	NC_013194
Candidatus Hamiltonella defensa 5AT (Acyrthosiphon pisum)	NC_012751
Candidatus Vesicomyosocius okutanii HA	NC_009465
Cronobacter sakazakii ATCC BAA-894	NC_009778
Escherichia blattae DSM 4481	NC_017910
Haemophilus ducreyi 35000HP	NC_002940
Idiomarina loihiensis L2TR	NC_006512
Legionella longbeachae NSW150	NC_013861
Legionella pneumophila 230099 Alcoy	NC_014125
Legionella pneumophila str. Corby	NC_009494
Legionella pneumophila str. Lens	NC_006369
Legionella pneumophila str. Paris	NC_006368
Legionella pneumophila subsp. pneumophila str. Philadelphia 1	NC_002942
Methylobacillus flagellatus KT	NC_007947
Methylococcus capsulatus str. Bath	NC_002977
Methylovorus glucosetrophus SIP3-4	NC_012969
Methylovorus sp. MP688	NC_014733
Nitrosococcus halophilus Nc4	NC_013960
Nitrosococcus oceani ATCC 19707	NC_007484
Nitrosomonas europaea ATCC 19718	NC_004757
Pantoea sp. At-9b	NC_014837
Pantoea vagans C9-1	NC_014562
Photorhabdus asymbiotica	NC_012962
Photorhabdus luminescens subsp. laumondii TTO1	NC_005126
Polynucleobacter necessarius subsp. necessarius STIR1	NC_010531
Shewanella baltica OS155	NC_009052
Shewanella baltica OS185	NC_009665
Shewanella baltica OS195	NC_009997
Shewanella baltica OS223	NC_011663
Shewanella denitrificans OS217	NC_007954
Shewanella halifaxensis HAW-EB4	NC_010334
Shewanella putrefaciens CN-32	NC_009438
Shewanella sp. ANA-3	NC_008577
Shewanella sp. MR-4	NC_008321
Shewanella sp. MR-7	NC_008322
Shewanella sp. W3-18-1	NC_008750
Sodalis glossinidius str. 'morsitans'	NC_007712
Teredinibacter turnerae T7901	NC_012997
Treponema azotonutricium ZAS-9	NC_015577
Xenorhabdus bovienii SS-2004	NC_013892
Xenorhabdus nematophila ATCC 19061	NC_014228
Yersinia enterocolitica subsp. enterocolitica 8081	NC_008800
Yersinia enterocolitica subsp. palearctica 105.5R(r)	NC_015224
Yersinia pestis Angola	NC_010159
Yersinia pestis Antiqua	NC_008150
Yersinia pestis KIM 10	NC_004088
Yersinia pestis Nepal516	NC_008149
Yersinia pestis Pestoides F	NC_009381
Yersinia pestis Z176003	NC_014029
Yersinia pestis biovar Medievalis str. Harbin 35	NC_017265
Yersinia pestis biovar Microtus str. 91001	NC_005810
Yersinia pseudotuberculosis IP 31758	NC_009708
Yersinia pseudotuberculosis IP 32953	NC_006155
Yersinia pseudotuberculosis PB1+	NC_010634
Yersinia pseudotuberculosis YPIII	NC_010465
Aggregatibacter aphrophilus NJ8700	NC_012913	na,infb,nusa,yhbc	5
Amycolatopsis mediterranei U32	NC_014318
Candidatus Midichloria mitochondrii IricVA	NC_015722
Parabacteroides distasonis ATCC 8503	NC_009615
Salmonella enterica subsp. enterica serovar Schwarzengrund str. CVM19633	NC_011094
Alcanivorax borkumensis SK2	NC_008260	infb,nusa,rbfa,rpso,trub,yhbc	14
Aromatoleum aromaticum EbN1	NC_006513
Azotobacter vinelandii DJ	NC_012560
Dechloromonas aromatica RCB	NC_007298
Erwinia billingiae Eb661	NC_014306
Hahella chejuensis KCTC 2396	NC_007645
Marinobacter aquaeolei VT8	NC_008740
Pantoea ananatis AJ13355	NC_017531
Pantoea ananatis LMG 20103	NC_013956
Pseudomonas stutzeri A1501	NC_009434
Serratia proteamaculans 568	NC_009832
Shewanella amazonensis SB2B	NC_008700
Thauera sp. MZ1T	NC_011662
Tolumonas auensis DSM 9187	NC_012691
Alicycliphilus denitrificans BC	NC_014910	infb,nusa,rbfa,trub,typa,yhbc	3
Polynucleobacter necessarius subsp. asymbioticus QLW-P1DMWA-1	NC_009379
Taylorella equigenitalis MCE9	NC_014914
Amphibacillus xylanus NBRC 15112	NC_018704	na,na,na,infb,nusa,rbfa,ribc,rimp,rpso,trub	1
Amycolatopsis mediterranei S699	NC_017186	na,na,infb,nusa	9
Azospirillum brasilense Sp245	NC_016617
Bradyrhizobium sp. S23321	NC_017082
Caldisericum exile AZM16c01	NC_017096
Deinococcus gobiensis I-0	NC_017790
Ketogulonigenium vulgarum WSH-001	NC_017384
Neorickettsia sennetsu str. Miyayama	NC_007798
Rickettsia slovaca 13-B	NC_016639
Streptococcus dysgalactiae subsp. equisimilis ATCC 12394	NC_017567
Anaplasma centrale str. Israel	NC_013532	infb,nusa,rbfa	7
Anaplasma marginale str. Florida	NC_012026
Anaplasma marginale str. St. Maries	NC_004842
Anaplasma phagocytophilum HZ	NC_007797
Chlamydia muridarum Nigg	NC_002620
Ehrlichia canis str. Jake	NC_007354
Ehrlichia ruminantium str. Gardel	NC_006831
Anoxybacillus flavithermus WK1	NC_011567	rpl8a,cdsa,dxr,frr,infb,nusa,polc,pros,pyrh,rbfa,ribc,rplg,rpso,rsep,trub,tsf,upps,yhbc,ylxp	1
Azorhizobium caulinodans ORS 571	NC_009937	infb,nusa,rplg,yhbc	39
Bartonella bacilliformis KC583	NC_008783
Bartonella clarridgeiae 73	NC_014932
Bartonella grahamii as4aup	NC_012846
Bartonella henselae str. Houston-1	NC_005956
Bartonella quintana str. Toulouse	NC_005955
Cryptobacterium curtum DSM 15641	NC_013170
Desulfovibrio vulgaris str. 'Miyazaki F'	NC_011769
Desulfovibrio vulgaris subsp. vulgaris DP4	NC_008751
Desulfurispirillum indicum S5	NC_014836
Dinoroseobacter shibae DFL 12	NC_009952
Geobacter sp. M21	NC_012918
Hyphomicrobium sp. MC1	NC_015717
Ilyobacter polytropus DSM 2926	NC_014632
Jannaschia sp. CCS1	NC_007802
Ketogulonicigenium vulgare Y25	NC_014625
Mesorhizobium ciceri biovar biserrulae WSM1271	NC_014923
Mesorhizobium opportunistum WSM2075	NC_015675
Mesorhizobium sp. B	NC1_
Nitrobacter hamburgensis X14	NC_007964
Paracoccus denitrificans PD1222	NC_008686
Phenylobacterium zucineum HLK1	NC_011144
Polymorphum gilvum SL003B-26A1	NC_015259
Prochlorococcus marinus str. MIT 9312	NC_007577
Rhodobacter capsulatus SB 1003	NC_014034
Rhodobacter sphaeroides ATCC 17025	NC_009428
Rhodobacter sphaeroides ATCC 17029	NC_009049
Rhodopseudomonas palustris BisA53	NC_008435
Rhodopseudomonas palustris BisB18	NC_007925
Rhodopseudomonas palustris CGA009	NC_005296
Rhodopseudomonas palustris DX-1	NC_014834
Rhodopseudomonas palustris HaA2	NC_007778
Rhodopseudomonas palustris TIE-1	NC_011004
Rhodospirillum centenum SW	NC_011420
Roseobacter denitrificans OCh 114	NC_008209
Roseobacter litoralis Och 149	NC_015730
Ruegeria pomeroyi DSS-3	NC_003911
Ruegeria sp. TM1040	NC_008044
Xanthobacter autotrophicus Py2	NC_009720
Azospirillum lipoferum 4B	NC_016622	na,na,na,na,infb,nusa,rbfa,rpso,trub	1
Bacillus amyloliquefaciens DSM 7	NC_014551	infb,nusa,rbfa,rplga,ylxp,ylxr,ylxs	2
Bacillus amyloliquefaciens TA208	NC_017188
Bacillus amyloliquefaciens FZB42	NC_009725	rpl8a,infb,nusa,rbfa,rimp,rplg,ylxp	1
Bacillus amyloliquefaciens LL3	NC_017190	na,na,infb,nusa,rbfa,ylxr,ylxs	1
Bacillus amyloliquefaciens XH7	NC_017191	infb,nusa,rbfa,ylxp,ylxq,ylxr,ylxs	4
Bacillus amyloliquefaciens subsp. plantarum CAU B946	NC_016784
Bacillus amyloliquefaciens subsp. plantarum YAU B9601-Y2	NC_017061
Bacillus licheniformis ATCC 14580	NC_006270
Bacillus amyloliquefaciens Y2	NC_017912	na,na,infb,nusa,rbfa,rimp,ylxq	1
Bacillus anthracis str. 'Ames Ancestor'	NC_007530	rpl8a,infb,nusa,rbfa,rplg,yhbc,ylxp	25
Bacillus anthracis str. A0248	NC_012659
Bacillus anthracis str. Ames	NC_003997
Bacillus anthracis str. CDC 684	NC_012581
Bacillus cereus 03BB102	NC_012472
Bacillus cereus AH187	NC_011658
Bacillus cereus ATCC 10987	NC_003909
Bacillus cereus B4264	NC_011725
Bacillus cereus G9842	NC_011772
Bacillus cereus Q1	NC_011969
Bacillus cereus biovar anthracis str. CI	NC_014335
Bacillus cereus subsp. cytotoxis NVH 391-98	NC_009674
Bacillus clausii KSM-K16	NC_006582
Bacillus pseudofirmus OF4	NC_013791
Bacillus pumilus SAFR-032	NC_009848
Bacillus thuringiensis serovar konkukian str. 97-27	NC_005957
Bacillus thuringiensis str. Al Hakam	NC_008600
Bacillus weihenstephanensis KBAB4	NC_010184
Listeria monocytogenes 08-5578	NC_013766
Listeria monocytogenes 08-5923	NC_013768
Listeria monocytogenes Clip81459	NC_012488
Listeria monocytogenes HCC23	NC_011660
Listeria monocytogenes serotype 4b str. F2365	NC_002973
Listeria seeligeri serovar 12b str. SLCC3954	NC_013891
Listeria welshimeri serovar 6b str. SLCC5334	NC_008555
Bacillus anthracis str. Sterne	NC_005945	rpl8a,infb,nusa,rbfa,ribf,rplg,rpso,trub,yhbc,ylxp	5
Geobacillus sp. C56-T3	NC_014206
Geobacillus sp. WCH70	NC_012793
Geobacillus sp. Y412MC61	NC_013411
Geobacillus thermodenitrificans NG80-2	NC_009328
Bacillus atrophaeus 1942	NC_014639	cdsa,dxr,na,rpl8a,upps,infb,nusa,polc,pros2,rbfa,ribf,rplg,rsep,trub,yhbc,ylxp	1
Bacillus cereus AH820	NC_011773	rpl8a,infb,infb,nusa,rbfa,rplg,yhbc,ylxp	1
Bacillus licheniformis DSM 13 = ATCC 14580	NC_006322	infb,nusa,rbfa,rimp,rplga,ylxp,ylxr	1
Bacillus megaterium DSM 319	NC_014103	infb,nusa,rbfa,rplg,rplga,yhbc,ylxp	2
Bacillus megaterium QM B1551	NC_014019
Bacillus megaterium WSH-002	NC_017138	na,na,infb,nusa,rbfa,trub,ylxp,ylxr	1
Bacillus subtilis BSn5	NC_014976	rpl8a,infb,nusa,rbfa,ribf,rplg,trub,yhbc,ylxp	1
Bacillus subtilis subsp. spizizenii str. W23	NC_014479	infb,nusa,rbfa,ribc,rplga,trub,ylxp,ylxr,ylxs	1
Bacillus thuringiensis serovar chinensis CT-43	NC_017208	na,na,na,na,infb,nusa,rbfa	14
Bacillus thuringiensis serovar finitimus YBT-020	NC_017200
Listeria monocytogenes 07PF0776	NC_017728
Listeria monocytogenes ATCC 19117	NC_018584
Listeria monocytogenes L312	NC_018642
Listeria monocytogenes L99	NC_017529
Listeria monocytogenes M7	NC_017537
Listeria monocytogenes SLCC2376	NC_018590
Listeria monocytogenes SLCC2378	NC_018585
Listeria monocytogenes SLCC2479	NC_018589
Listeria monocytogenes SLCC2540	NC_018586
Listeria monocytogenes SLCC5850	NC_018592
Listeria monocytogenes SLCC7179	NC_018593
Listeria monocytogenes serotype 7 str. SLCC2482	NC_018591
Baumannia cicadellinicola str. Hc (Homalodisca coagulata)	NC_007984	infb,nusa,rbfa,rpso,trub	1
Blattabacterium sp. (Blaberus giganteus)	NC_017924	asps,infb,nusa	4
Blattabacterium sp. (Cryptocercus punctulatus) str. Cpu	NC_016621
Blattabacterium sp. (Mastotermes darwiniensis) str. MADAR	NC_016146
Blattabacterium sp. (Periplaneta americana) str. BPLAN	NC_013418
Bordetella pertussis CS	NC_017223	na,infb,nusa,rbfa,trub,typa	1
Borrelia bissettii DN127	NC_015921	na,infb,nusa,rbfa,trub	13
Borrelia garinii BgVir	NC_017717
Chlamydia trachomatis E11023	NC_017431
Chlamydia trachomatis G11222	NC_017430
Chlamydia trachomatis G9301	NC_017432
Chlamydia trachomatis G9768	NC_017429
Desulfobacula toluolica Tol2	NC_018645
Klebsiella oxytoca KCTC 1686	NC_016612
Legionella pneumophila subsp. pneumophila	NC_018140
Rahnella aquatilis HX2	NC_017047
Yersinia pestis A1122	NC_017168
Yersinia pestis D106004	NC_017154
Yersinia pestis D182038	NC_017160
Brevibacillus brevis NBRC 100599	NC_012491	infb,nusa,rbfa,ribc,rplg,trub,ylxp,ylxq,ylxs,ytqi	1
Buchnera aphidicola str. LL01 (Acyrthosiphon pisum)	NC_017255	na,infb,nusa,trub	2
Buchnera aphidicola str. TLW03 (Acyrthosiphon pisum)	NC_017252
Butyrivibrio proteoclasticus B316	NC_014387	rpl8a,infb,nusa,rplg,yhbc	57
Clostridium saccharolyticum WM1	NC_014376
Eubacterium rectale ATCC 33656	NC_012781
Geobacillus kaustophilus HTA426	NC_006510
Mycoplasma capricolum subsp. capricolum ATCC 27343	NC_007633
Mycoplasma leachii PG50	NC_014751
Mycoplasma mycoides subsp. capri LC str. 95010	NC_015431
Mycoplasma mycoides subsp. mycoides SC str. PG1	NC_005364
Staphylococcus aureus RF122	NC_007622
Staphylococcus aureus subsp. aureus COL	NC_002951
Staphylococcus aureus subsp. aureus ED98	NC_013450
Staphylococcus aureus subsp. aureus JH1	NC_009632
Staphylococcus aureus subsp. aureus JH9	NC_009487
Staphylococcus aureus subsp. aureus MRSA252	NC_002952
Staphylococcus aureus subsp. aureus MSSA476	NC_002953
Staphylococcus aureus subsp. aureus Mu3	NC_009782
Staphylococcus aureus subsp. aureus Mu50	NC_002758
Staphylococcus aureus subsp. aureus	NCTC_8325_
Staphylococcus aureus subsp. aureus USA300 FPR3757	NC_007793
Staphylococcus epidermidis RP62A	NC_002976
Staphylococcus haemolyticus JCSC1435	NC_007168
Staphylococcus lugdunensis HKU09-01	NC_013893
Staphylococcus pseudintermedius HKU10-03	NC_014925
Staphylococcus saprophyticus subsp. saprophyticus ATCC 15305	NC_007350
Streptococcus agalactiae 2603VR	NC_004116
Streptococcus dysgalactiae subsp. equisimilis GGS 124	NC_012891
Streptococcus gallolyticus UCN34	NC_013798
Streptococcus gordonii str. Challis substr. CH1	NC_009785
Streptococcus mutans NN2025	NC_013928
Streptococcus mutans UA159	NC_004350
Streptococcus parasanguinis ATCC 15912	NC_015678
Streptococcus pasteurianus ATCC 43144	NC_015600
Streptococcus pneumoniae 670-6B	NC_014498
Streptococcus pneumoniae AP200	NC_014494
Streptococcus pneumoniae ATCC 700669	NC_011900
Streptococcus pneumoniae D39	NC_008533
Streptococcus pneumoniae G54	NC_011072
Streptococcus pneumoniae Hungary19A-6	NC_010380
Streptococcus pneumoniae JJA	NC_012466
Streptococcus pneumoniae P1031	NC_012467
Streptococcus pneumoniae R6	NC_003098
Streptococcus pneumoniae TCH843119A	NC_014251
Streptococcus pneumoniae TIGR4	NC_003028
Streptococcus pneumoniae Taiwan19F-14	NC_012469
Streptococcus pseudopneumoniae IS7493	NC_015875
Streptococcus salivarius CCHSS3	NC_015760
Streptococcus sanguinis SK36	NC_009009
Streptococcus suis 05ZYH33	NC_009442
Streptococcus suis 98HAH33	NC_009443
Streptococcus suis BM407	NC_012926
Streptococcus suis P17	NC_012925
Streptococcus suis SC84	NC_012924
Streptococcus suis ST3	NC_015433
Streptococcus thermophilus CNRZ1066	NC_006449
Streptococcus thermophilus LMD-9	NC_008532
Streptococcus thermophilus LMG 18311	NC_006448
Streptococcus uberis 0140J	NC_012004
Caldicellulosiruptor obsidiansis OB47	NC_014392	infb,nrna,nusa,rbfa,ribf,rplg,trub,yhbc	5
Caldicellulosiruptor owensensis OL	NC_014657
Clostridium botulinum BKT015925	NC_015425
Clostridium novyi NT	NC_008593
Halothermothrix orenii H 168	NC_011899
Candidatus Amoebophilus asiaticus 5a2	NC_010830	infb,nusa	15
Candidatus Blochmannia floridanus	NC_005061
Candidatus Blochmannia pennsylvanicus str. BPEN	NC_007292
Candidatus Blochmannia vafer str. BVAF	NC_014909
Coraliomargarita akajimensis DSM 45221	NC_014008
Dyadobacter fermentans DSM 18053	NC_013037
Flavobacteriaceae bacterium 3519-10	NC_013062
Methylotenera mobilis JLW8	NC_012968
Pseudomonas brassicacearum subsp. brassicacearum NFM421	NC_015379
Pseudomonas fluorescens F113	NC_016830
Pseudomonas fluorescens Pf-5	NC_004129
Pseudomonas mendocina NK-01	NC_015410
Pseudomonas mendocina ymp	NC_009439
Psychrobacter sp. PRwf-1	NC_009524
Slackia heliotrinireducens DSM 20476	NC_013165
Candidatus Arthromitus sp. SFB-mouse-Japan	NC_015913	infb,nrna,nusa,pnpa,rbfa,ribf,rplg,rpso,trub,yhbc	1
Candidatus Arthromitus sp. SFB-mouse-Yit	NC_017294	na,infb,nusa,pnpa,rbfa,ribf,rimp,rpso,trub,ylxr	1
Candidatus Arthromitus sp. SFB-rat-Yit	NC_016012	infb,nrna,nusa,pnpa,rbfa,ribf,rimp,rpso,trub,ylxr	1
Candidatus Azobacteroides pseudotrichonymphae genomovar. CFP2	NC_011565	infb,nusa,rada	1
Candidatus Nitrospira defluvii	NC_014355	na,na,infb,nusa,pnp,pqql,rbfa,rpso,trub,yhbc,ylxp	1
Candidatus Pelagibacter ubique HTCC1062	NC_007205	na,fur,infb,lnt,metk,miab,nusa,phoh,pnp,rbfa,rpso,ybey	1
Candidatus Phytoplasma mali	NC_011047	infb,nusa,rbfa,rplg	1
Candidatus Protochlamydia amoebophila UWE25	NC_005861	infb,nusa,rbfa,ribf,trub	7
Chlamydia trachomatis DUW-3CX	NC_000117
Chlamydia trachomatis L2c	NC_015744
Chlorobium limicola DSM 245	NC_010803
Chlorobium phaeobacteroides DSM 266	NC_008639
Chlorobium phaeovibrioides DSM 265	NC_009337
Chlorobium tepidum TLS	NC_002932
Candidatus Sulcia muelleri SMDSEM	NC_013123	infb,nusa,sufb,sufc,sufd,sufs	1
Carboxydothermus hydrogenoformans Z-2901	NC_007503	na,na,rpl8a,infb,nrna,nusa,rbfa,ribf,rplg,trub,yhbc	1
Cardinium endosymbiont cPer1 of Encarsia pergandiella	NC_018605	na,na,na,infb,nusa	27
Gluconacetobacter xylinus NBRC 3288	NC_016027
Lactobacillus rhamnosus ATCC 8530	NC_017491
Staphylococcus aureus 04-02981	NC_017340
Staphylococcus aureus subsp. aureus ECT-R 2	NC_017343
Staphylococcus aureus subsp. aureus HO 5096 0412	NC_017763
Staphylococcus aureus subsp. aureus LGA251	NC_017349
Staphylococcus aureus subsp. aureus S0385	NC_017333
Staphylococcus aureus subsp. aureus TCH60	NC_017342
Staphylococcus aureus subsp. aureus VC40	NC_016912
Staphylococcus lugdunensis N920143	NC_017353
Streptococcus dysgalactiae subsp. equisimilis RE378	NC_018712
Streptococcus infantarius subsp. infantarius CJ18	NC_016826
Streptococcus intermedius JTH08	NC_018073
Streptococcus mutans GS-5	NC_018089
Streptococcus mutans LJ23	NC_017768
Streptococcus parasanguinis FW213	NC_017905
Streptococcus pneumoniae INV104	NC_017591
Streptococcus pneumoniae INV200	NC_017593
Streptococcus pyogenes MGAS15252	NC_017040
Streptococcus pyogenes MGAS1882	NC_017053
Streptococcus suis A7	NC_017622
Streptococcus suis D12	NC_017621
Streptococcus suis JS14	NC_017618
Streptococcus suis S735	NC_018526
Streptococcus suis SS12	NC_017619
Streptococcus suis ST1	NC_017950
Chitinophaga pinensis DSM 2588	NC_013132	sura2,infb,nusa,yhbc	1
Chlamydia trachomatis D-EC	NC_017434	infb,nusa,rbfa,ribf,rpsa,trub	12
Chlamydia trachomatis D-LC	NC_017436
Chlamydophila abortus S263	NC_004552
Chlamydophila pecorum E58	NC_015408
Chlamydophila pneumoniae LPCoLN	NC_017285
Chlamydophila psittaci 01DC11	NC_017289
Chlamydophila psittaci 02DC15	NC_017292
Chlamydophila psittaci 08DC60	NC_017290
Chlamydophila psittaci 6BC	NC_015470
Chlamydophila psittaci C1998	NC_017291
Chlamydophila psittaci RD1	NC_014796
Waddlia chondrophila WSU 86-1044	NC_014225
Chlamydia trachomatis E150	NC_017439	na,infb,nusa,rbfa,rpsa,trub	2
Chlamydia trachomatis G11074	NC_017440
Chlamydophila caviae GPIC	NC_003361	infb,nusa,rbfa,rpsa	1
Chlamydophila felis FeC-56	NC_007899	infb,nusa,rbfa,ribf,rps1,trub	1
Chlamydophila pneumoniae CWL029	NC_000922	infb,nusa,rbfa,ribf,rs1,trub	1
Chlamydophila pneumoniae TW-183	NC_005043	infb,nusa,rbfa,ribc,rpsa,trub	1
Chlorobaculum parvum	NCIB_8327_	infb,nusa,rbfa,ribf,trub,yhbc	2
Treponema primitia ZAS-2	NC_015578
Clostridium acetobutylicum ATCC 824	NC_003030	rpl8a,infb,nrna,nusa,rfba,ribf,rplg,trub,yhbc	1
Clostridium acetobutylicum DSM 1731	NC_015687	rpl8a,infb,nrna,nusa,rbfa,ribf,rimp,trub,ylxr	1
Clostridium acetobutylicum EA 2018	NC_017295	na,na,na,na,na,infb,nusa,rbfa,rpso,trub	2
Micavibrio aeruginosavorus ARL-13	NC_016026
Clostridium botulinum A2 str. Kyoto	NC_012563	rpl8a,infb,nrna,nusa,rbfa,ribf,rplg,rpso,trub,yhbc	8
Clostridium botulinum A3 str. Loch Maree	NC_010520
Clostridium botulinum A str. ATCC 19397	NC_009697
Clostridium botulinum A str. Hall	NC_009698
Clostridium botulinum B1 str. Okra	NC_010516
Clostridium botulinum Ba4 str. 657	NC_012658
Clostridium botulinum F str. Langeland	NC_009699
Thermosediminibacter oceani DSM 16646	NC_014377
Clostridium botulinum B str. Eklund 17B	NC_010674	rpl8a,infb,nrna,nusa,pnpa,rbfa,ribf,rplg,rpso,trub,yhbc	1
Clostridium difficile CD196	NC_013315	rpl8a,infb,nrna,nusa,rbfa,rplg,trub,yhbc	2
Clostridium difficile R20291	NC_013316
Clostridium ljungdahlii DSM 13528	NC_014328	rpl8a,infb,nrna,nusa,pnp,rbfa,ribf,rplg,rpso,trub,yhbc	1
Clostridium sp. SY8519	NC_015737	nusa,rpl8a,rbfa,ribf,trub,infb,nrna,rplg	1
Clostridium sticklandii DSM 519	NC_014614	infb,nrna,nusa,rbfa,ribf,rpso,trub,yhbc,ylxq,ylxr	1
Coprothermobacter proteolyticus DSM 5265	NC_011295	infb,nrna,nusa,rbfa,ribf,trub,yhbc,ylxp	1
Cupriavidus necator N-1	NC_015726	infb,nusa,rbfa,rimp	2
Shewanella oneidensis MR-1	NC_004347
Cycloclasticus sp. P1	NC_018697	na,na,infb,nusa,rbfa	1
Deferribacter desulfuricans SSM1	NC_013939	na,na,na,na,pnp,rimi,ahcy,dut,folk_1,infb,metk,nusa,pdhd,plsc,rbfa,rplg,rpso,trub,yhbc,ylxp	1
Dehalococcoides ethenogenes 195	NC_002936	na,infb,nusa,rbfa,rplg,trub	1
Dehalococcoides sp. BAV1	NC_009455	infb,nusa,rbfa,rplg,trub	4
Dehalococcoides sp. CBDB1	NC_007356
Dehalococcoides sp. GT	NC_013890
Dehalogenimonas lykanthroporepellens BL-DC-9	NC_014314
Desulfococcus oleovorans Hxd3	NC_009943	infb,nusa,yhbc,ylxp	1
Desulfotomaculum acetoxidans DSM 771	NC_013216	na,infb,nrna,nusa,rbfa,ribf,rplg,trub,yhbc	1
Desulfovibrio alaskensis G20	NC_007519	na,na,infb,nusa,ylxp	1
Desulfovibrio desulfuricans subsp. desulfuricans str. ATCC 27774	NC_011883	infb,nusa,rplg	3
Geobacter lovleyi SZ	NC_010814
Methylobacterium extorquens PA1	NC_010172
Dichelobacter nodosus VCS1703A	NC_009446	infb,nusa,quea,rbfa,trub,yhbc	1
Dictyoglomus thermophilum H-6-12	NC_011297	bira,infb,lysa,nrna,nusa,rbfa,ribf,rplg,trub,yhbc,ylxp	1
Eggerthella sp. YY7918	NC_015738	infb,na,na,nusa	1
Ehrlichia ruminantium str. Welgevonden	NC_005295	infb,probable nusa,probable rbfa	1
Enterobacter cloacae EcWSU1	NC_016514	infb,nusa,rimp	9
Escherichia coli BL21(DE3)	NC_012971
Escherichia coli O7K1 str. CE10	NC_017646
Escherichia coli str. K-12 substr. MG1655	NC_000913
Haemophilus influenzae R2846	NC_017452
Haemophilus influenzae R2866	NC_017451
Pasteurella multocida 36950	NC_016808
Pasteurella multocida subsp. multocida str. HN06	NC_017027
Pseudomonas putida KT2440	NC_002947
Enterococcus faecalis OG1RF	NC_017316	na,infb,nusa,rbfa,rpll,ylxr	1
Enterococcus faecium Aus0004	NC_017022	na,infb,nusa,rbfa,rimp,ylxr	1
Enterococcus faecium DO	NC_017960	na,na,infb,nusa,rbfa,ylxr	1
Erysipelothrix rhusiopathiae str. Fujisawa	NC_015601	rpl8a,infb,nusa,rbfa,yhbc,ylxr	1
Exiguobacterium antarcticum B7	NC_018665	na,na,na,na,infb,nusa,rbfa,rimp,rpso	1
Fibrobacter succinogenes subsp. succinogenes S85	NC_017448	na,infb,nusa,rbfa,ribf,trub	1
Filifactor alocis ATCC 35896	NC_016630	na,na,na,na,infb,nusa,rbfa,ribf,trub	1
Finegoldia magna ATCC 29328	NC_010376	na,na,na,na,pnp,dut,infb,nrna,nusa,pgsa-1,rbfa,reca,ribf,rplg,rpso,trub,ycfv,yhbc	1
Francisella philomiragia subsp. philomiragia ATCC 25017	NC_010336	na,na,hiss,infb,nusa,rbfa,rlud,yhbc	4
Francisella sp. TX077308	NC_015696
Francisella tularensis subsp. holarctica FTNF002-00	NC_009749
Francisella tularensis subsp. holarctica LVS	NC_007880
Francisella tularensis TIGB03	NC_016933	na,na,na,hiss,infb,nusa,rbfa,rluc	2
Francisella tularensis subsp. tularensis TI0902	NC_016937
Francisella tularensis subsp. holarctica OSU18	NC_008369	na,na,hiss,infb,nusa,rbfa,rluc,yhbc	6
Francisella tularensis subsp. mediasiatica FSC147	NC_010677
Francisella tularensis subsp. novicida U112	NC_008601
Francisella tularensis subsp. tularensis FSC198	NC_008245
Francisella tularensis subsp. tularensis SCHU S4	NC_006570
Francisella tularensis subsp. tularensis WY96-3418	NC_009257
Francisella tularensis subsp. tularensis NE061598	NC_017453	na,na,na,na,na,hiss,infb,nusa	1
Fusobacterium nucleatum subsp. nucleatum ATCC 25586	NC_003454	na,na,na,clpp,infb,lon,nusa,rbfa,recj,rplg,yhbc	1
Gemmatimonas aurantiaca T-27	NC_012489	rpl8a,infb,nusa,rbfa,ribf,trub,yhbc	1
Geobacter bemidjiensis Bem	NC_011146	infb,nusa,yhbc,ylxrq	1
Geobacter metallireducens GS-15	NC_007517	infb,nrna,nusa,rbfa,trub,yhbc,ylxrq	2
Geobacter sulfurreducens PCA	NC_002939
Geobacter sp. FRC-32	NC_011979	infb,nrna,nusa,rbfa,rpso,trub,yhbc,ylxrq	1
Geobacter sulfurreducens KN400	NC_017454	na,na,na,na,dut,infb,nusa,pnp,rbfa,rpso,trub,ylxrq,yrdc	1
Geobacter uraniireducens Rf4	NC_009483	infb,nrna,nusa,rbfa,rplg,rpso,trub,yhbc	1
Haemophilus parainfluenzae T3T1	NC_015964	na,infb,nusa,rbfa,trub,tyra,yhbc	1
Halobacillus halophilus DSM 2266	NC_017668	na,na,infb,nusa,rbfa,trub,ylxp,ylxq,ylxs	1
Halomonas elongata DSM 2581	NC_014532	infb,nusa,rbfa,rimp,rpso,trub	2
Pantoea ananatis LMG 5342	NC_016816
Halorhodospira halophila SL1	NC_008789	na,pnp,infb,nusa,rbfa,rpso,trub,yhbc	1
Lactobacillus acidophilus 30SC	NC_015214	rpl8a,infb,nusa,rbfa,ribf,rplg,trub,yhbc	5
Lactobacillus crispatus ST1	NC_014106
Lactobacillus helveticus DPC 4571	NC_010080
Lactobacillus johnsonii	NCC_533_
Lactobacillus kefiranofaciens ZW3	NC_015602
Lactobacillus acidophilus	NCFM_	rpl8a,infb,nusa,rbfa,ribc,rplg,trub,yhbc	2
Lactobacillus johnsonii FI9785	NC_013504
Lactobacillus amylovorus GRL1118	NC_017470	na,na,na,na,na,infb,nusa,trub	2
Lactobacillus helveticus R0052	NC_018528
Lactobacillus brevis ATCC 367	NC_008497	rpl8a,infb,nusa,rbfa,rplg,yhbc	14
Lactobacillus casei ATCC 334	NC_008526
Lactobacillus casei str. Zhang	NC_014334
Lactobacillus delbrueckii subsp. bulgaricus ATCC 11842	NC_008054
Lactobacillus delbrueckii subsp. bulgaricus ATCC BAA-365	NC_008529
Lactobacillus delbrueckii subsp. bulgaricus ND02	NC_014727
Lactobacillus fermentum IFO 3956	NC_010610
Lactobacillus plantarum JDM1	NC_012984
Lactobacillus reuteri JCM 1112	NC_010609
Lactobacillus reuteri SD2112	NC_015697
Melissococcus plutonius ATCC 35311	NC_015516
Oenococcus oeni PSU-1	NC_008528
Pediococcus pentosaceus ATCC 25745	NC_008525
Weissella koreensis KACC 15510	NC_015759
Lactobacillus casei BD-II	NC_017474	na,na,na,infb,nusa,rbfa	5
Lactobacillus casei LC2W	NC_017473
Pediococcus claussenii ATCC BAA-344	NC_016605
Streptococcus suis D9	NC_017620
Tetragenococcus halophilus NBRC 12172	NC_016052
Lactobacillus casei BL23	NC_010999	infb,nusa,nusa,rbfa,yhbc,ylxq	2
Lactobacillus rhamnosus GG	NC_013198
Lactobacillus gasseri ATCC 33323	NC_008530	cdsa,frr,polc,pyrh,rpl8a,tsf,upps,infb,nusa,pros2,rbfa,ribf,rplg,rps2p,rsep,trub,yhbc	1
Lactobacillus plantarum WCFS1	NC_004567	rpl8a,infb,nusa,rbfa,rimp,rplg	1
Lactobacillus rhamnosus Lc 705	NC_013199	na,infb,nusa,nusa,yhbc,ylxq	1
Lactobacillus ruminis ATCC 27782	NC_015975	na,na,infb,nusa,rpl,rbfa	1
Lactococcus garvieae ATCC 49156	NC_015930	rpl8a,infb,nusa,rbfa,rplg	2
Leuconostoc sp. C2	NC_015734
Leptospira biflexa serovar Patoc strain 'Patoc 1 (Ames)'	NC_010842	dut,infb,nusa,pnp,pqql,rbfa,rpso,trub,yhbc	2
Leptospira biflexa serovar Patoc strain 'Patoc 1 (Paris)'	NC_010602
Marinobacter hydrocarbonoclasticus ATCC 49840	NC_017067	na,infb,nusa,rbfa,rpso,trub	3
Pseudomonas stutzeri ATCC 17588 = LMG 11199	NC_015740
Pseudomonas stutzeri CCUG 29243	NC_018028
Mesoplasma florum L1	NC_006055	na,na,rpl8a,infb,nusa,rplg,yhbc	1
Methylomicrobium alcaliphilum	NC_016112	infb,nusa,rbfa,rimp,trub	1
Mycobacterium sp. KMS	NC_008705	infb,mate,nrna,nusa,rbfa,rplg,yhbc	1
Mycobacterium tuberculosis UT205	NC_016934	na,na,na,dinf,infb,nusa,rbfa,ugpa,ugpb,ugpc,ugpe	1
Mycoplasma agalactiae	NC_013948	apt,infb,nusa,rplg,yhbc	4
Mycoplasma bovis PG45	NC_014760
Mycoplasma crocodyli MP145	NC_014014
Mycoplasma fermentans M64	NC_014921
Mycoplasma agalactiae PG2	NC_009497	apt,infb,nusa,rplg	1
Mycoplasma bovis Hubei-1	NC_015725	na,na,apt,infb,nusa	1
Mycoplasma genitalium G37	NC_000908	na,na,na,infb,nusa,rbfa,ribf,rplg,tlyc	1
Mycoplasma genitalium M2288	NC_018498	na,na,na,na,na,na,infb,nusa	2
Mycoplasma genitalium M6320	NC_018497
Mycoplasma haemocanis str. Illinois	NC_016638	na,na,na,na,na,asps,grea,hiss,infb,leus,nusa,nusb,obg,pyrg,rbfa,rpsb	2
Mycoplasma haemofelis Ohio2	NC_017520
Mycoplasma haemofelis str. Langford 1	NC_014970	na,na,na,na,asps,grea,hiss,infb,leus,nusa,nusb,obg,pyrg,rbfa,rpsb,uvrd	1
Mycoplasma hominis ATCC 23114	NC_013511	na,na,na,gida,hsdm,hsdr,hsds,hsds,infb,mate,nrna,nrna,nusa,pip,rbfa,rplg	1
Mycoplasma hyopneumoniae 168	NC_017509	na,na,na,na,na,dnae,infb,mnua,nusa	1
Mycoplasma hyopneumoniae 232	NC_006360	na,infb,nusa,rbfa,rplg	4
Ureaplasma parvum serovar 3 str. ATCC 27815	NC_010503
Ureaplasma parvum serovar 3 str. ATCC 700970	NC_002162
Ureaplasma urealyticum serovar 10 str. ATCC 33699	NC_011374
Mycoplasma hyopneumoniae 7448	NC_007332	na,na,dnae,infb,mnua,nusa,rbfa,rplg	1
Mycoplasma hyorhinis GDL-1	NC_016829	na,na,na,na,dnae,infb,nusa,rbfa	1
Mycoplasma hyorhinis HUB-1	NC_014448	na,na,infb,nusa,rbfa,rplg	1
Mycoplasma hyorhinis MCLD	NC_017519	na,na,na,na,na,dnae,infb,nusa	1
Mycoplasma mobile 163K	NC_006908	na,gida,infb,nusa,rbfa,rplg,yhbc	1
Mycoplasma putrefaciens KS1	NC_015946	na,na,infb,nusa,rimp	4
Staphylococcus aureus subsp. aureus 11819-97	NC_017351
Streptococcus agalactiae GD201008-001	NC_018646
Streptococcus pyogenes Alab49	NC_017596
Mycoplasma suis str. Illinois	NC_015155	na,na,na,na,asps,hiss,infb,leus,nrna,nusa,nusb,obge,pyrg,rbfa,rpsb	1
Novosphingobium aromaticivorans DSM 12444	NC_007794	na,infb,nusa,rplg,yhbc	5
Synechococcus elongatus PCC 6301	NC_006576
Synechococcus sp. CC9311	NC_008319
Synechococcus sp. RCC307	NC_009482
Synechococcus sp. WH 7803	NC_009481
Oceanimonas sp. GK1	NC_016745	na,na,infb,nusa,rbfa,rpso	1
Oligotropha carboxidovorans OM4	NC_017538	na,infb,nusa,rimp	2
Rubrivivax gelatinosus IL144	NC_017075
Oligotropha carboxidovorans OM5	NC_015684	infb,nusa,rimp,rplg	1
Olsenella uli DSM 7084	NC_014363	dnag,infb,nrna,nusa,rbfa,ribf,rpos,trub	1
Paenibacillus polymyxa E681	NC_014483	rpl8a,infb,nrna,nusa,rbfa,ribf,rplg,rpso,trub	1
Paenibacillus polymyxa M1	NC_017542	infb,mipp,nusa,rbfa,ribc,rpso,trub,ylxq,ylxr,ylxs	1
Pelagibacterium halotolerans B2	NC_016078	infb,lnt,metk,nusa,rplg,trmb,yhbc	1
Pelobacter carbinolicus DSM 2380	NC_007498	infb,nrna,nusa,rbfa,rpso,trub,yhbc,ylxp,ylxrq	1
Pelobacter propionicus DSM 2379	NC_008609	infb,nrna,nusa,rbfa,rplg,trub,yhbc	1
Porphyromonas gingivalis ATCC 33277	NC_010729	na,infb,nusa,sufb,sufb,sufc	2
Porphyromonas gingivalis TDC60	NC_015571
Prevotella denticola F0289	NC_015311	infb,nusa,sufb,yhbc	1
Prevotella ruminicola 23	NC_014033	na,infb,nusa,sufb,sufc,sufd,sufs	1
Prosthecochloris aestuarii DSM 271	NC_011059	infb,nusa,rbfa,ribf,rpso,trub	1
Pseudomonas aeruginosa DK2	NC_018080	na,na,infb,nusa,rbfa,rpso,trub	1
Pseudomonas stutzeri DSM 10701	NC_018177	na,infb,infb,nusa,rbfa,trub	1
Ramlibacter tataouinensis TTB310	NC_015677	na,na,infb,nusa,rbfa,trub,typa,yhbc	1
Selenomonas ruminantium subsp. lactilytica TAM6421	NC_017068	na,na,na,na,infb,nusa,rbfa,ribc,trub	1
Simkania negevensis Z	NC_015713	na,na,na,engd,infb,nusa,rbfa,ribf,rpsa,sctu,sctv,trub	1
Sinorhizobium fredii USDA 257	NC_018000	na,na,infb,nusa,rbfa,rimp,trub	1
Solibacillus silvestris StLB046	NC_018065	na,infb,nusa,ylxq,ylxs	1
Sphingomonas wittichii RW1	NC_009511	na,infb,nusa,rbfa,rplg,tdk,yhbc	1
Sphingopyxis alaskensis RB2256 F	NC_008048	na,infb,nusa,rbfa,rplg,yhbc	1
Spirochaeta smaragdinae DSM 11293	NC_014364	pnp,dut,infb,nusa,pth,pth,rbfa,ribf,rpso,trub,yhbc	1
Staphylococcus aureus subsp. aureus JKD6159	NC_017338	na,na,infb,nusa,rpl7ae	2
Staphylococcus aureus subsp. aureus str. JKD6008	NC_017341
Staphylococcus aureus subsp. aureus USA300 TCH1516	NC_010079	infb,nusa,rplg,rpll2,yhbc	1
Staphylococcus pseudintermedius ED99	NC_017568	na,na,na,infb,nusa,polc	1
Stenotrophomonas maltophilia D457	NC_017671	infb,nusa,pnp,rbfa,rimp,rpso,trub	1
Streptococcus agalactiae A909	NC_007432	rpl8a,infb,nusa,yhbc,ylxr	2
Streptococcus gallolyticus subsp. gallolyticus ATCC BAA-2069	NC_015215
Streptococcus equi subsp. equi 4047	NC_012471	rpl8a,infb,nusa,rplg	14
Streptococcus equi subsp. zooepidemicus	NC_012470
Streptococcus equi subsp. zooepidemicus MGCS10565	NC_011134
Streptococcus pyogenes M1 GAS	NC_002737
Streptococcus pyogenes MGAS10270	NC_008022
Streptococcus pyogenes MGAS10394	NC_006086
Streptococcus pyogenes MGAS10750	NC_008024
Streptococcus pyogenes MGAS2096	NC_008023
Streptococcus pyogenes MGAS6180	NC_007296
Streptococcus pyogenes MGAS8232	NC_003485
Streptococcus pyogenes MGAS9429	NC_008021
Streptococcus pyogenes NZ131	NC_011375
Streptococcus pyogenes str. Manfredo	NC_009332
Syntrophothermus lipocalidus DSM 12680	NC_014220
Streptococcus macedonicus ACA-DC 198	NC_016749	na,na,infb,nusa,rimp,ylxr	1
Streptococcus pneumoniae 70585	NC_012468	na,rpl8a,infb,nusa,rplg,trmb,yhbc	2
Streptococcus pneumoniae CGSP14	NC_010582
Streptococcus pneumoniae OXC141	NC_017592	na,na,na,na,na,na,na,na,blpx,blpy,blpz,infb,nusa	1
Streptococcus salivarius JIM8777	NC_017595	na,na,na,na,na,na,na,infb,nusa,rbfa	1
Streptococcus thermophilus JIM 8232	NC_017581	na,na,na,na,na,na,na,infb,nusa,rbfa,rimp,ylxr	1
Sulfurihydrogenibium azorense Az-Fu1	NC_012438	na,infb,nrdg,nusa,yhbc	1
Symbiobacterium thermophilum IAM 14863	NC_006177	rpl8a,infb,nrna,nusa,rbfa,ribf,rlub,rplg,rpso,trub,yhbc	1
Taylorella equigenitalis ATCC 35865	NC_018108	infb,nusa,rbfa,rimp,trub,typa	1
Thermoanaerobacter brockii subsp. finnii Ako-1	NC_014964	pnp,rpl8a,infb,nrna,nusa,rbfa,ribf,rplg,rpso,trub,yhbc	6
Thermoanaerobacter italicus Ab9	NC_013921
Thermoanaerobacter mathranii subsp. mathranii str. A3	NC_014209
Thermoanaerobacter pseudethanolicus ATCC 33223	NC_010321
Thermoanaerobacter sp. X513	NC_014538
Thermoanaerobacter sp. X514	NC_010320
Thermoanaerobacter tengcongensis MB4	NC_003869	cdsa,dxr,frr,gcpe,infb,na,nusa,pnp,polc,pyrh,rpl8a,rbfa,ribf,rpso,trub,upps,wcaa3,nrna,rplg,rsep,yhbc	1
Thermomicrobium roseum DSM 5159	NC_011959	infb,nrna,nusa,rbfa,ribf,rplg,trub,tyrs	1
Thermus scotoductus SA-01	NC_014974	na,infb,nusa,rplg,secd,yhbc	2
Truepera radiovictrix DSM 17093	NC_014221
Thiomonas intermedia K12	NC_014153	na,na,na,infb,nusa,rbfa,trub,typa,yhbc	1
Treponema paraluiscuniculi Cuniculi A	NC_015714	infb,nusa,rbfa,ribf,rpso,trub,yhbc	1
Verminephrobacter eiseniae EF01-2	NC_008786	na,na,na,na,na,na,infb,nusa,rbfa,trub,typa,yhbc	1
Wigglesworthia glossinidia endosymbiont of Glossina morsitans morsitans (Yale colony)	NC_016893	dead,infb,nusa,pnp,rbfa,rpso,trub	1
Wolbachia endosymbiont of Culex quinquefasciatus Pel	NC_010981	acrd1,infb,nusa,rbfa,ubia	3
Wolbachia endosymbiont of Drosophila melanogaster	NC_002978
Wolbachia sp. wRi	NC_012416
Wolbachia endosymbiont strain TRS of Brugia malayi	NC_006833	infb,nusa,rbfa,ubia	1
Yersinia pestis CO92	NC_003143	infb,nusa,p15b,p35,yhbc	1
Total genome count for motif 3			877
